# Supplementary material for: Genomic characterization of the world’s longest selection experiment in mouse reveals the complexity of polygenic traits
Source: BMC Biol. 2022 Feb 21;20:52. doi: 10.1186/s12915-022-01248-9 (PMC8862358; doi:10.1186/s12915-022-01248-9)
Supplement: Supplementary file 4 — Additional file 4: Data S1. WGS data overview. Data S2. Significantly enriched terms for genes affected by line-specific SNPs and/or INDELs with high/moderate impact. Data S3. Genomic information of regions of distinct genetic differentiation for DUK. Data S4. Genomic information of regions of distinct genetic differentiation for DUC. Data S5. Genomic information of regions of distinct genetic differentiation for DU6. Data S6. Genomic information of regions of distinct genetic differentiation for DU6P. Data S7. Genomic information of regions of distinct genetic differentiation for DUhLB. Data S8. Genomic information of regions of distinct genetic differentiation for FERT. Data S9. Genes in regions of line-specific genetic differentiation associated to increased fertility (DUK). Data S10. Genes in regions of line-specific genetic differentiation associated to increased fertility (DUC). Data S11. Genes in regions of line-specific genetic differentiation associated to increased body mass (DU6). Data S12. Genes in regions of line-specific genetic differentiation associated to increased lean body mass (DU6P). Data S13. Genes in regions of line-specific genetic differentiation associated to increased treadmill endurance (DUhLB). Data S14. Genes in regions of specific genetic differentiation for the pseudo-line FERT (DUK and DUC combined). Data S15. Gene-spanning line-specific structural variants. [file 12915_2022_1248_MOESM4_ESM.xlsx]

## Sheet: Data S1
Data S1. WGS data overview
target_cvg	line	sample_name	reads_raw	reads_clean	pct_clean_reads	properly_paired_reads	pct_properly_paired	mean_cvg	pct_min_5x_cvg	mean_insert_size
30x	FZTDU	H07738	706374446	643534232	91.1038	632676942	89.5668	30.2602	95.9756	355.686
30x	FZTDU	H07739	459671074	399323410	86.8716	391820106	85.2392	17.8892	95.5687	357.71
30x	FZTDU	H07740	448726924	391321038	87.2069	383755174	85.5209	18.5591	95.4568	365.41
30x	FZTDU	H07741	519601414	471567194	90.7556	463927870	89.2853	21.9453	95.6929	351.276
30x	FZTDU	H07742	517268672	466743356	90.2323	459229916	88.7798	22.0629	95.6058	355.312
30x	FZTDU	H07743	651951762	595441354	91.3321	585966204	89.8788	28.3897	95.9345	356.946
30x	FZTDU	H07744	651902032	587550628	90.1287	577639202	88.6083	27.8826	95.8656	348.49
30x	FZTDU	H07745	630313954	575121672	91.2437	565740204	89.7553	27.3554	95.8821	357.413
30x	FZTDU	H07746	551664648	502081822	91.0121	494427564	89.6247	23.2453	95.9548	341.59
30x	FZTDU	H07747	595392330	536215056	90.0608	526448566	88.4204	25.3779	95.8543	362.892
5x	FZTDU	I34710	266373010	261524588	98.1798	253017228	94.9861	13.1924	92.7665	399.056
5x	FZTDU	I34711	179481252	176021852	98.0726	168879720	94.0932	8.62302	75.476	396.759
5x	FZTDU	I34712	187217890	183837812	98.1946	174326306	93.1141	8.81349	70.6914	396.277
5x	FZTDU	I34713	271202292	266121918	98.1267	260134438	95.919	13.5724	94.7855	407.073
5x	FZTDU	I34714	203315158	199272118	98.0114	192722724	94.7901	9.92255	86.1981	403.981
5x	FZTDU	I34715	238510776	233522310	97.9085	224830654	94.2644	11.3946	88.2906	412.045
5x	FZTDU	I34716	222825620	218247662	97.9455	205503654	92.2262	10.3126	71.9207	404.336
5x	FZTDU	I34717	217814870	213816218	98.1642	201243182	92.3918	9.52521	63.995	382.063
5x	FZTDU	I34718	240109228	235028032	97.8838	224546428	93.5184	11.3599	90.923	424.012
5x	FZTDU	I34719	182292098	175966440	96.5299	161169276	88.4127	8.0532	80.177	429.105
5x	FZTDU	I34720	279182764	274071782	98.1693	268596678	96.2082	13.8771	95.0521	407.033
5x	FZTDU	I34721	169285876	165479218	97.7513	156916936	92.6935	7.87034	81.7587	426.653
5x	FZTDU	I34722	265476014	259612536	97.7913	248342584	93.5461	12.6139	91.9294	425.942
5x	FZTDU	I34723	200168370	195638926	97.7372	172820340	86.3375	8.56838	67.4722	425.398
5x	FZTDU	I34724	161124792	156741508	97.2796	149652192	92.8797	7.49051	79.3735	426.753
30x	DUK	H07788	856185072	799771186	93.411	787309028	91.9555	39.0601	95.8742	375.671
30x	DUK	H07789	756700520	710765098	93.9295	700407170	92.5607	34.028	95.8039	355.322
30x	DUK	H07790	514284430	477854052	92.9163	470942256	91.5723	22.8071	95.5216	360.758
30x	DUK	H07791	627387670	588030350	93.7268	579956348	92.4399	28.363	95.6824	361.269
30x	DUK	H07792	590505992	543977190	92.1205	535563044	90.6956	25.5567	95.6563	355.982
30x	DUK	H07793	559066282	523314492	93.6051	515986054	92.2943	25.5611	95.6077	368.527
30x	DUK	H07794	547814572	512308776	93.5186	505397214	92.257	23.8418	95.6839	335.336
30x	DUK	H07795	434543630	405365954	93.2854	399601538	91.9589	18.8085	95.2502	342.826
30x	DUK	H07796	526458448	495897308	94.195	488477928	92.7857	22.9746	95.6444	341.723
30x	DUK	H07797	427179716	400878632	93.8431	394449952	92.3382	18.6898	95.374	339.702
5x	DUK	I34770	203279788	199146004	97.9665	194072462	95.4706	10.3044	89.4215	395.024
5x	DUK	I34771	191346928	187127772	97.795	180713834	94.443	9.50706	84.521	404.843
5x	DUK	I34772	75376280	73667796	97.7334	67403126	89.4222	3.5495	31.6237	405.586
5x	DUK	I34773	184838476	180826294	97.8294	174375116	94.3392	9.20846	80.2396	396.903
5x	DUK	I34774	103009222	100324378	97.3936	92684436	89.9768	4.95889	49.3229	400.82
5x	DUK	I34775	153770780	150282594	97.7316	145201336	94.4271	7.69014	76.6496	398.265
5x	DUK	I34776	172558796	168391386	97.5849	156251876	90.5499	8.18262	67.42	396.394
5x	DUK	I34777	174198746	170250230	97.7333	164097324	94.2012	8.64128	81.9005	402.83
5x	DUK	I34778	153604114	149847054	97.5541	141794288	92.3115	7.53962	73.6252	398.293
5x	DUK	I34779	174966398	170873256	97.6606	164626860	94.0906	8.72809	81.641	408.422
5x	DUK	I34780	220859594	216021528	97.8094	206272722	93.3954	10.6907	83.7002	386.843
5x	DUK	I34781	164269750	160435414	97.6658	153457818	93.4182	8.03056	75.357	392.26
5x	DUK	I34782	159559174	156071506	97.8142	151596784	95.0098	8.01334	80.4744	403.465
5x	DUK	I34783	171604036	167468056	97.5898	158907792	92.6014	8.45037	79.6699	407.213
5x	DUK	I34784	148279524	144706568	97.5904	134575626	90.7581	7.13061	67.4298	419.052
30x	DUC	H07758	528123028	489883898	92.7594	480917296	91.0616	22.9654	95.5195	356.507
30x	DUC	H07759	417340632	390360774	93.5353	383417994	91.8717	17.8261	95.1059	348.665
30x	DUC	H07760	557746798	518672046	92.9942	509126990	91.2828	24.6761	95.5865	362.49
30x	DUC	H07761	482277634	448006234	92.8938	439218626	91.0717	21.3974	95.4186	360.807
30x	DUC	H07762	610773524	570511830	93.4081	559895156	91.6698	26.6411	95.6611	344.213
30x	DUC	H07763	661278528	616625274	93.2474	605815612	91.6128	29.155	95.7001	347.359
30x	DUC	H07764	639872802	593753018	92.7924	582734938	91.0704	27.8252	95.6863	356.221
30x	DUC	H07765	585310038	545192984	93.146	535787384	91.5391	25.48	95.6943	342.532
30x	DUC	H07766	463724704	429403364	92.5988	422562390	91.1235	20.3616	95.3097	345.4
30x	DUC	H07767	537085744	502522238	93.5646	494577620	92.0854	23.589	95.5457	342.168
5x	DUC	I34755	135179148	132110212	97.7297	128753922	95.2469	6.82226	76.7098	406.623
5x	DUC	I34756	217645088	213379636	98.0402	208445450	95.7731	10.871	92.013	398.173
5x	DUC	I34757	147968046	144682938	97.7799	140411454	94.8931	7.50791	78.2053	399.318
5x	DUC	I34758	136153158	133493702	98.0467	129723340	95.2775	6.74752	73.4249	396.491
5x	DUC	I34759	144200604	141176694	97.903	136387904	94.5821	7.04303	74.8041	401.948
5x	DUC	I34760	147947246	144432232	97.6241	140579936	95.0203	7.342	81.2048	399.413
5x	DUC	I34761	100725952	98500296	97.7904	95516248	94.8278	5.06945	54.5821	398.353
5x	DUC	I34762	144309160	141301332	97.9157	138131234	95.719	7.21599	80.1338	391.741
5x	DUC	I34763	140029306	136768932	97.6716	132151472	94.3742	6.9708	72.3717	401.806
5x	DUC	I34764	82447010	81116298	98.386	79970942	96.9968	3.91556	36.2095	305.941
5x	DUC	I34765	169025850	165472212	97.8976	159855184	94.5744	8.50138	81.4415	392.058
5x	DUC	I34766	128675688	125845042	97.8002	122847836	95.4709	6.43564	72.6629	394.915
5x	DUC	I34767	177379474	174036762	98.1155	170435730	96.0854	8.95453	89.0823	396.86
5x	DUC	I34768	170633794	166809352	97.7587	160117272	93.8368	8.42317	80.7373	394.087
5x	DUC	I34769	188931148	185361376	98.1105	180539262	95.5582	9.52413	88.4904	395.889
30x	DU6	H07748	529849672	487503262	92.0078	478339280	90.2783	23.1353	95.4685	345.877
30x	DU6	H07749	645055468	594943096	92.2313	583375792	90.4381	28.2237	95.6969	342.875
30x	DU6	H07750	445647100	411021832	92.2303	401423430	90.0765	18.8006	95.2785	344.184
30x	DU6	H07751	629325310	575784892	91.4924	562398652	89.3653	27.5484	95.5917	357.865
30x	DU6	H07752	792899566	727469894	91.7481	714037672	90.054	35.669	95.8224	364.77
30x	DU6	H07753	448597822	413790408	92.2408	404985004	90.278	18.9477	95.3152	371.288
30x	DU6	H07754	376168040	350986212	93.3057	344300950	91.5285	15.7481	94.8928	313.774
30x	DU6	H07755	722871744	664223316	91.8867	652217698	90.2259	31.4126	95.752	349.948
30x	DU6	H07756	607520140	555547178	91.4451	543564892	89.4727	25.1098	95.6404	354.196
30x	DU6	H07757	574241216	532036540	92.6504	522231560	90.9429	24.2713	95.6223	329.062
5x	DU6	I34725	72724752	65546762	90.1299	61656532	84.7807	2.80812	20.2395	395.253
5x	DU6	I34726	127828806	122834224	96.0928	119377698	93.3887	5.64823	63.6815	415.45
5x	DU6	I34727	81975612	77692656	94.7753	71750332	87.5264	3.41957	27.8877	412.324
5x	DU6	I34728	89058656	83382528	93.6265	78166604	87.7698	3.63176	31.4412	392.37
5x	DU6	I34729	119646410	115384234	96.4377	110338966	92.2209	5.38656	56.6772	414.184
5x	DU6	I34730	141101562	131413494	93.134	123562736	87.5701	5.70449	58.5231	402.714
5x	DU6	I34731	97106094	91480716	94.207	87670028	90.2827	4.31297	42.2281	416.965
5x	DU6	I34732	92953248	87780156	94.4347	84451120	90.8533	3.92781	35.5558	406.166
5x	DU6	I34733	82182724	78491848	95.5089	74794716	91.0103	3.73539	33.2786	408.152
5x	DU6	I34734	108317706	101372508	93.5881	97096418	89.6404	4.61374	47.3675	405.203
5x	DU6	I34735	107377840	102815750	95.7514	96068244	89.4675	4.71331	48.1549	406.153
5x	DU6	I34736	120290080	113034324	93.9681	108903684	90.5342	5.18475	54.9439	406.844
5x	DU6	I34737	119272008	112727010	94.5125	108943532	91.3404	5.24036	56.852	416.505
5x	DU6	I34738	107253118	101180496	94.338	97927330	91.3049	4.72663	49.5163	412.395
5x	DU6	I34739	101419742	96604070	95.2517	90506862	89.2399	4.32319	42.1149	410.722
30x	DU6P	H07768	417246356	383073404	91.8099	376287424	90.1835	17.608	95.3005	333.335
30x	DU6P	H07769	371992742	345564084	92.8954	338995928	91.1297	15.6146	95.0259	342.586
30x	DU6P	H07770	371654816	345801650	93.0438	339803348	91.4298	15.6232	95.0586	320.945
30x	DU6P	H07771	481775042	454340790	94.3056	445961954	92.5664	20.1531	95.4603	298.873
30x	DU6P	H07772	1283782682	1215181066	94.6563	1194389576	93.0367	53.6867	96.0549	302.316
30x	DU6P	H07773	893760150	829272584	92.7847	813874310	91.0618	38.6155	95.9765	344.521
30x	DU6P	H07774	439250134	413224460	94.075	405129286	92.232	18.6328	95.4004	330.325
30x	DU6P	H07775	419256580	387511346	92.4282	379665006	90.5567	17.8408	95.2727	353.552
30x	DU6P	H07776	513077044	471740502	91.9434	462614280	90.1647	22.3909	95.6209	363.888
30x	DU6P	H07777	476696750	438497218	91.9866	429973964	90.1986	20.3254	95.5315	377.031
5x	DU6P	I34740	195963940	191406342	97.6743	186390016	95.1144	9.90554	89.9732	408.442
5x	DU6P	I34741	126116524	122724772	97.3106	105176064	83.3959	5.3794	46.2014	391.037
5x	DU6P	I34742	185989868	181578300	97.6281	174329420	93.7306	9.18385	79.6382	390.657
5x	DU6P	I34743	193440334	189056158	97.7336	183161742	94.6864	9.73502	87.112	400.54
5x	DU6P	I34744	206834186	202479994	97.8948	195984542	94.7544	10.1613	86.2808	398.816
5x	DU6P	I34745	144838596	141794392	97.8982	137769776	95.1195	7.37287	77.005	407.576
5x	DU6P	I34746	168060476	164475504	97.8669	160265978	95.3621	8.5286	85.0035	407.786
5x	DU6P	I34747	169344852	165698216	97.8466	161976896	95.6491	8.36682	86.5909	402.479
5x	DU6P	I34748	157157870	153563582	97.7129	148413808	94.4361	7.87914	76.3272	398.464
5x	DU6P	I34749	181781408	177900906	97.8653	171364716	94.2697	9.10302	81.115	406.457
5x	DU6P	I34750	172644214	168915210	97.8401	163708950	94.8245	8.65855	82.2693	404.05
5x	DU6P	I34751	191312974	187094696	97.7951	181764976	95.0092	9.59863	86.948	406.294
5x	DU6P	I34752	222576740	218020578	97.953	211992550	95.2447	11.1597	90.7819	399.74
5x	DU6P	I34753	88287970	86302932	97.7516	77336138	87.5953	4.00428	36.5979	382.438
5x	DU6P	I34754	246766016	241346974	97.804	234224852	94.9178	12.3362	92.195	399.901
30x	DUhLB	H07778	474288468	439378420	92.6395	431143136	90.9031	18.4868	95.4303	332.474
30x	DUhLB	H07779	458179260	419662226	91.5935	412352728	89.9981	19.1079	95.3371	339.034
30x	DUhLB	H07780	674304492	622384740	92.3003	612260594	90.7988	28.8311	95.7479	333.433
30x	DUhLB	H07781	828614734	766276418	92.4768	753395710	90.9223	35.2686	95.8153	333.75
30x	DUhLB	H07782	1013839978	938068084	92.5262	924645526	91.2023	44.1961	95.9058	336.364
30x	DUhLB	H07783	775058802	716412858	92.4334	704461888	90.8914	32.6373	95.8358	340.116
30x	DUhLB	H07784	456682510	425055370	93.0746	418638218	91.6694	19.6803	95.4262	344.369
30x	DUhLB	H07785	477034936	440405006	92.3213	433231462	90.8176	19.7866	95.3843	347.826
30x	DUhLB	H07786	376539880	346501600	92.0226	340929788	90.5428	16.5088	95.005	352.096
30x	DUhLB	H07787	503198094	463428108	92.0966	455512280	90.5235	21.6457	95.5068	367.04
5x	DUhLB	I34785	179460200	175876662	98.0032	171540756	95.5871	9.10567	87.5292	412.47
5x	DUhLB	I34786	146348648	143250124	97.8828	137890524	94.2206	7.38629	75.1023	411.682
5x	DUhLB	I34787	139766714	136420656	97.606	127786452	91.4284	6.59022	60.2734	408.762
5x	DUhLB	I34788	150072382	147042398	97.981	143117206	95.3655	7.54281	77.1277	408.141
5x	DUhLB	I34789	174743400	171369056	98.069	162265788	92.8595	8.1162	69.8303	336.909
5x	DUhLB	I34790	178543640	174986442	98.0077	170172764	95.3116	8.78961	82.8336	398.123
5x	DUhLB	I34791	156589640	153148308	97.8023	145014952	92.6083	7.70484	73.6013	403.811
5x	DUhLB	I34792	153961530	150574718	97.8002	145565884	94.5469	7.80829	76.4706	406.394
5x	DUhLB	I34793	236394454	231701938	98.015	223961630	94.7406	11.8192	90.6615	391.976
5x	DUhLB	I34794	136921696	133780470	97.7058	125914210	91.9607	6.65187	61.9035	402.362
5x	DUhLB	I34795	194288222	190305802	97.9503	184520340	94.9725	9.79444	87.3754	394.617
5x	DUhLB	I34796	172938388	168850666	97.6363	161434862	93.3482	8.59837	78.313	400.578
5x	DUhLB	I34797	157859370	154575470	97.9197	145481192	92.1587	7.65097	69.1581	384.792
5x	DUhLB	I34798	183838248	179721078	97.7604	172021172	93.572	9.1386	79.8794	406.49
5x	DUhLB	I34799	146513082	143416840	97.8867	138432934	94.485	7.39956	75.8378	399.043

## Sheet: Data S2
Data S2. Significantly enriched terms for genes affected by line-specific SNPs and/or INDELs with high/moderate impact.
pop	db	geneSet	description	link	size	overlap	expect	enrichmentRatio	pValue	FDR	overlapId	userId
DU6	GOBP	GO:0009913	epidermal cell differentiation	http://amigo.geneontology.org/amigo/term/GO:0009913	199	25	3.86764	6.46389	1.33449e-13	8.30719e-10	11994;12560;17134;18128;19041;20760;20766;22283;66203;66344;66533;67718;68694;68720;69332;73730;73750;76585;94060;99683;207920;223828;229562;380959;545547	ENSMUSG00000026609;ENSMUSG00000052613;ENSMUSG00000051510;ENSMUSG00000075470;ENSMUSG00000036167;ENSMUSG00000026923;ENSMUSG00000027927;ENSMUSG00000050635;ENSMUSG00000045539;ENSMUSG00000045566;ENSMUSG00000068889;ENSMUSG00000046676;ENSMUSG00000090314;ENSMUSG00000042031;ENSMUSG00000027912;ENSMUSG00000001052;ENSMUSG00000040728;ENSMUSG00000061048;ENSMUSG00000039457;ENSMUSG00000027923;ENSMUSG00000049593;…
DU6	GOBP	GO:0018149	peptide cross-linking	http://amigo.geneontology.org/amigo/term/GO:0018149	58	14	1.12725	12.4196	4.0149e-12	1.24964e-08	20760;20766;66203;66344;66533;67718;68694;68720;69332;73730;76585;94060;229562;545547	ENSMUSG00000027927;ENSMUSG00000050635;ENSMUSG00000045539;ENSMUSG00000045566;ENSMUSG00000068889;ENSMUSG00000046676;ENSMUSG00000090314;ENSMUSG00000042031;ENSMUSG00000027912;ENSMUSG00000027923;ENSMUSG00000049593;ENSMUSG00000068888;ENSMUSG00000068887;ENSMUSG00000045475
DU6	GOBP	GO:0008544	epidermis development	http://amigo.geneontology.org/amigo/term/GO:0008544	295	27	5.73344	4.70922	2.7703e-11	5.74836e-08	11994;12560;16011;17134;18128;19041;20760;20766;22283;66203;66344;66533;67718;68694;68720;69332;73730;73750;76585;93840;94060;99683;207920;223828;229562;380959;545547	ENSMUSG00000026185;ENSMUSG00000026556;ENSMUSG00000026609;ENSMUSG00000052613;ENSMUSG00000051510;ENSMUSG00000075470;ENSMUSG00000036167;ENSMUSG00000026923;ENSMUSG00000027927;ENSMUSG00000050635;ENSMUSG00000045539;ENSMUSG00000045566;ENSMUSG00000068889;ENSMUSG00000046676;ENSMUSG00000090314;ENSMUSG00000042031;ENSMUSG00000027912;ENSMUSG00000001052;ENSMUSG00000040728;ENSMUSG00000061048;ENSMUSG00000039457;…
DU6	GOBP	GO:0030216	keratinocyte differentiation	http://amigo.geneontology.org/amigo/term/GO:0030216	131	18	2.54603	7.06982	8.32634e-11	1.29579e-07	12560;18128;19041;20760;20766;66203;66344;66533;67718;68694;68720;69332;73730;76585;94060;223828;229562;545547	ENSMUSG00000036167;ENSMUSG00000026923;ENSMUSG00000027927;ENSMUSG00000050635;ENSMUSG00000045539;ENSMUSG00000045566;ENSMUSG00000068889;ENSMUSG00000046676;ENSMUSG00000090314;ENSMUSG00000042031;ENSMUSG00000027912;ENSMUSG00000061048;ENSMUSG00000039457;ENSMUSG00000027923;ENSMUSG00000049593;ENSMUSG00000068888;ENSMUSG00000068887;ENSMUSG00000045475
DU6	GOBP	GO:0031638	zymogen activation	http://amigo.geneontology.org/amigo/term/GO:0031638	60	11	1.16612	9.43297	1.88276e-08	2.34404e-05	13646;13648;16613;16615;16616;16617;16618;16619;16622;16623;16624	ENSMUSG00000063089;ENSMUSG00000063133;ENSMUSG00000059042;ENSMUSG00000044485;ENSMUSG00000053719;ENSMUSG00000063177;ENSMUSG00000066516;ENSMUSG00000060177;ENSMUSG00000038968;ENSMUSG00000063713;ENSMUSG00000066512
DU6	GOBP	GO:0043588	skin development	http://amigo.geneontology.org/amigo/term/GO:0043588	259	21	5.03376	4.17183	3.92871e-08	4.07603e-05	12560;16011;18128;19041;20760;20766;66203;66344;66533;67718;68694;68720;69332;73730;76585;93840;94060;223828;229562;229574;545547	ENSMUSG00000026185;ENSMUSG00000026556;ENSMUSG00000036167;ENSMUSG00000026923;ENSMUSG00000027927;ENSMUSG00000050635;ENSMUSG00000045539;ENSMUSG00000045566;ENSMUSG00000068889;ENSMUSG00000046676;ENSMUSG00000090314;ENSMUSG00000042031;ENSMUSG00000027912;ENSMUSG00000049133;ENSMUSG00000061048;ENSMUSG00000039457;ENSMUSG00000027923;ENSMUSG00000049593;ENSMUSG00000068888;ENSMUSG00000068887;ENSMUSG00000045475
DU6	GOBP	GO:0016485	protein processing	http://amigo.geneontology.org/amigo/term/GO:0016485	220	17	4.27578	3.97588	1.52991e-06	0.00136052	11568;13646;13648;16613;16615;16616;16617;16618;16619;16622;16623;16624;17389;18551;66624;69585;70478	ENSMUSG00000020473;ENSMUSG00000021993;ENSMUSG00000038403;ENSMUSG00000028226;ENSMUSG00000063089;ENSMUSG00000063133;ENSMUSG00000059042;ENSMUSG00000044485;ENSMUSG00000053719;ENSMUSG00000063177;ENSMUSG00000066516;ENSMUSG00000060177;ENSMUSG00000038968;ENSMUSG00000063713;ENSMUSG00000066512;ENSMUSG00000035227;ENSMUSG00000020131
DU6	GOBP	GO:0003073	regulation of systemic arterial blood pressure	http://amigo.geneontology.org/amigo/term/GO:0003073	112	12	2.17676	5.51278	1.8742e-06	0.00145836	13646;13648;14309;16613;16615;16616;16617;16618;16619;16622;16623;16624	ENSMUSG00000032937;ENSMUSG00000063089;ENSMUSG00000063133;ENSMUSG00000059042;ENSMUSG00000044485;ENSMUSG00000053719;ENSMUSG00000063177;ENSMUSG00000066516;ENSMUSG00000060177;ENSMUSG00000038968;ENSMUSG00000063713;ENSMUSG00000066512
DU6	GOBP	GO:0051604	protein maturation	http://amigo.geneontology.org/amigo/term/GO:0051604	283	19	5.50021	3.45441	3.06117e-06	0.00211731	11568;13646;13648;16613;16615;16616;16617;16618;16619;16622;16623;16624;17389;18551;66624;67008;68250;69585;70478	ENSMUSG00000020473;ENSMUSG00000075054;ENSMUSG00000021993;ENSMUSG00000038403;ENSMUSG00000028226;ENSMUSG00000063089;ENSMUSG00000063133;ENSMUSG00000059042;ENSMUSG00000044485;ENSMUSG00000053719;ENSMUSG00000063177;ENSMUSG00000066516;ENSMUSG00000060177;ENSMUSG00000038968;ENSMUSG00000063713;ENSMUSG00000066512;ENSMUSG00000035227;ENSMUSG00000032381;ENSMUSG00000020131
DU6	GOBP	GO:0060113	inner ear receptor cell differentiation	http://amigo.geneontology.org/amigo/term/GO:0060113	71	9	1.37991	6.52216	9.2415e-06	0.00559253	11994;18128;22283;27419;73750;93840;99683;207920;380959	ENSMUSG00000026556;ENSMUSG00000026609;ENSMUSG00000052613;ENSMUSG00000001751;ENSMUSG00000075470;ENSMUSG00000026923;ENSMUSG00000001052;ENSMUSG00000040728;ENSMUSG00000039137
DU6	GOBP	GO:0015697	quaternary ammonium group transport	http://amigo.geneontology.org/amigo/term/GO:0015697	16	5	0.310966	16.0789	9.88238e-06	0.00559253	19879;20517;20518;30805;56517	ENSMUSG00000063652;ENSMUSG00000020334;ENSMUSG00000040966;ENSMUSG00000023829;ENSMUSG00000063796
DU6	GOBP	GO:0042490	mechanoreceptor differentiation	http://amigo.geneontology.org/amigo/term/GO:0042490	78	9	1.51596	5.93684	2.00827e-05	0.0104179	11994;18128;22283;27419;73750;93840;99683;207920;380959	ENSMUSG00000026556;ENSMUSG00000026609;ENSMUSG00000052613;ENSMUSG00000001751;ENSMUSG00000075470;ENSMUSG00000026923;ENSMUSG00000001052;ENSMUSG00000040728;ENSMUSG00000039137
DU6	GOBP	GO:0035315	hair cell differentiation	http://amigo.geneontology.org/amigo/term/GO:0035315	50	7	0.971769	7.20336	4.81423e-05	0.0230527	11994;18128;22283;73750;99683;207920;380959	ENSMUSG00000026609;ENSMUSG00000052613;ENSMUSG00000075470;ENSMUSG00000026923;ENSMUSG00000001052;ENSMUSG00000040728;ENSMUSG00000039137
DU6	GOBP	GO:0031424	keratinization	http://amigo.geneontology.org/amigo/term/GO:0031424	35	6	0.680238	8.82044	5.21506e-05	0.0231884	12560;19041;20760;20766;223828;229562	ENSMUSG00000036167;ENSMUSG00000050635;ENSMUSG00000045539;ENSMUSG00000045566;ENSMUSG00000061048;ENSMUSG00000039457
DU6	GOBP	GO:0015695	organic cation transport	http://amigo.geneontology.org/amigo/term/GO:0015695	39	6	0.75798	7.91578	9.81822e-05	0.0407456	19879;20517;20518;30805;56517;242669	ENSMUSG00000063652;ENSMUSG00000020334;ENSMUSG00000040966;ENSMUSG00000023829;ENSMUSG00000063796;ENSMUSG00000028789
DU6	GOBP	GO:0033059	cellular pigmentation	http://amigo.geneontology.org/amigo/term/GO:0033059	40	6	0.777415	7.71789	0.000113635	0.0442111	11765;11776;12560;17101;19329;27428	ENSMUSG00000026304;ENSMUSG00000020198;ENSMUSG00000029381;ENSMUSG00000061048;ENSMUSG00000019726;ENSMUSG00000031731
DU6	GOBP	GO:0042491	inner ear auditory receptor cell differentiation	http://amigo.geneontology.org/amigo/term/GO:0042491	44	6	0.855156	7.01626	0.000195761	0.0692559	11994;18128;73750;99683;207920;380959	ENSMUSG00000052613;ENSMUSG00000075470;ENSMUSG00000026923;ENSMUSG00000001052;ENSMUSG00000040728;ENSMUSG00000039137
DU6	GOBP	GO:0016358	dendrite development	http://amigo.geneontology.org/amigo/term/GO:0016358	262	15	5.09207	2.94576	0.000200258	0.0692559	13542;14745;17181;17760;19266;19329;19876;66515;98733;226778;243961;244667;270058;320027;330222	ENSMUSG00000026211;ENSMUSG00000026304;ENSMUSG00000026620;ENSMUSG00000036264;ENSMUSG00000022324;ENSMUSG00000022883;ENSMUSG00000038545;ENSMUSG00000028399;ENSMUSG00000029071;ENSMUSG00000038738;ENSMUSG00000055407;ENSMUSG00000019261;ENSMUSG00000038668;ENSMUSG00000039683;ENSMUSG00000043051
DU6	GOBP	GO:0048839	inner ear development	http://amigo.geneontology.org/amigo/term/GO:0048839	207	13	4.02312	3.23132	0.000215896	0.0707343	11994;13542;14179;17910;18128;22283;27419;73750;93840;99683;207920;320398;380959	ENSMUSG00000026556;ENSMUSG00000026609;ENSMUSG00000052613;ENSMUSG00000020105;ENSMUSG00000042678;ENSMUSG00000001751;ENSMUSG00000075470;ENSMUSG00000025219;ENSMUSG00000026923;ENSMUSG00000001052;ENSMUSG00000040728;ENSMUSG00000029071;ENSMUSG00000039137
DU6	GOBP	GO:0060563	neuroepithelial cell differentiation	http://amigo.geneontology.org/amigo/term/GO:0060563	66	7	1.28273	5.45709	0.000287713	0.0862595	11994;14179;18128;73750;99683;207920;380959	ENSMUSG00000052613;ENSMUSG00000075470;ENSMUSG00000025219;ENSMUSG00000026923;ENSMUSG00000001052;ENSMUSG00000040728;ENSMUSG00000039137
DU6	GOBP	GO:0015711	organic anion transport	http://amigo.geneontology.org/amigo/term/GO:0015711	428	20	8.31834	2.40433	0.000290996	0.0862595	12298;13521;17254;18781;19679;19879;20521;20522;20536;26367;54393;55961;56305;76295;107508;215332;215335;216749;229782;246049	ENSMUSG00000006576;ENSMUSG00000026615;ENSMUSG00000049491;ENSMUSG00000020264;ENSMUSG00000020261;ENSMUSG00000037393;ENSMUSG00000024462;ENSMUSG00000024354;ENSMUSG00000034320;ENSMUSG00000061742;ENSMUSG00000063796;ENSMUSG00000010095;ENSMUSG00000017412;ENSMUSG00000037400;ENSMUSG00000028750;ENSMUSG00000029406;ENSMUSG00000029700;ENSMUSG00000027957;ENSMUSG00000050017;ENSMUSG00000054385
DU6	GOBP	GO:0042249	establishment of planar polarity of embryonic epithelium	http://amigo.geneontology.org/amigo/term/GO:0042249	18	4	0.349837	11.4339	0.000346154	0.0979459	13542;14238;93840;99683	ENSMUSG00000026556;ENSMUSG00000038402;ENSMUSG00000001052;ENSMUSG00000029071
DU6P	GOBP	GO:0003205	cardiac chamber development	http://amigo.geneontology.org/amigo/term/GO:0003205	181	15	3.7466	4.00363	5.73581e-06	0.0357054	11622;14225;14462;18129;19014;20564;21386;22003;26920;73692;108154;252973;266781;333654;380718	ENSMUSG00000056427;ENSMUSG00000034121;ENSMUSG00000018160;ENSMUSG00000019256;ENSMUSG00000046169;ENSMUSG00000039801;ENSMUSG00000022286;ENSMUSG00000015619;ENSMUSG00000057110;ENSMUSG00000032966;ENSMUSG00000027878;ENSMUSG00000018604;ENSMUSG00000040734;ENSMUSG00000032366;ENSMUSG00000029146
DU6P	GOBP	GO:0006694	steroid biosynthetic process	http://amigo.geneontology.org/amigo/term/GO:0006694	151	13	3.12562	4.15918	1.59696e-05	0.0380404	12724;13070;13132;15360;15465;17117;17855;19014;19302;20778;59045;110524;217166	ENSMUSG00000018160;ENSMUSG00000018167;ENSMUSG00000020889;ENSMUSG00000022150;ENSMUSG00000022244;ENSMUSG00000022843;ENSMUSG00000027875;ENSMUSG00000004815;ENSMUSG00000041939;ENSMUSG00000037936;ENSMUSG00000053004;ENSMUSG00000032323;ENSMUSG00000040374
DU6P	GOBP	GO:0006700	C21-steroid hormone biosynthetic process	http://amigo.geneontology.org/amigo/term/GO:0006700	17	5	0.351891	14.209	1.8671e-05	0.0380404	12724;13070;13132;59045;110524	ENSMUSG00000018167;ENSMUSG00000022150;ENSMUSG00000022843;ENSMUSG00000004815;ENSMUSG00000032323
DU6P	GOBP	GO:0070830	bicellular tight junction assembly	http://amigo.geneontology.org/amigo/term/GO:0070830	43	7	0.890077	7.86449	2.61547e-05	0.0380404	18755;19877;23801;60595;108903;218518;252973	ENSMUSG00000020892;ENSMUSG00000039230;ENSMUSG00000021108;ENSMUSG00000021636;ENSMUSG00000022286;ENSMUSG00000024290;ENSMUSG00000054808
DU6P	GOBP	GO:0120192	tight junction assembly	http://amigo.geneontology.org/amigo/term/GO:0120192	44	7	0.910776	7.68575	3.05546e-05	0.0380404	18755;19877;23801;60595;108903;218518;252973	ENSMUSG00000020892;ENSMUSG00000039230;ENSMUSG00000021108;ENSMUSG00000021636;ENSMUSG00000022286;ENSMUSG00000024290;ENSMUSG00000054808
DU6P	GOBP	GO:0120193	tight junction organization	http://amigo.geneontology.org/amigo/term/GO:0120193	46	7	0.952175	7.35159	4.11865e-05	0.042731	18755;19877;23801;60595;108903;218518;252973	ENSMUSG00000020892;ENSMUSG00000039230;ENSMUSG00000021108;ENSMUSG00000021636;ENSMUSG00000022286;ENSMUSG00000024290;ENSMUSG00000054808
DU6P	GOBP	GO:0043297	apical junction assembly	http://amigo.geneontology.org/amigo/term/GO:0043297	52	7	1.07637	6.50333	9.25398e-05	0.0760512	18755;19877;23801;60595;108903;218518;252973	ENSMUSG00000020892;ENSMUSG00000039230;ENSMUSG00000021108;ENSMUSG00000021636;ENSMUSG00000022286;ENSMUSG00000024290;ENSMUSG00000054808
DU6P	GOBP	GO:0006644	phospholipid metabolic process	http://amigo.geneontology.org/amigo/term/GO:0006644	341	19	7.05852	2.69178	9.77365e-05	0.0760512	11758;11807;15212;15360;17101;17855;18717;18947;20778;76192;78390;110524;216152;218121;224792;228361;242291;271424;320655	ENSMUSG00000026701;ENSMUSG00000005681;ENSMUSG00000035835;ENSMUSG00000034902;ENSMUSG00000038208;ENSMUSG00000019726;ENSMUSG00000038732;ENSMUSG00000021665;ENSMUSG00000024210;ENSMUSG00000056492;ENSMUSG00000025091;ENSMUSG00000040506;ENSMUSG00000070719;ENSMUSG00000032046;ENSMUSG00000027875;ENSMUSG00000066324;ENSMUSG00000004815;ENSMUSG00000041939;ENSMUSG00000037936
DU6P	GOBP	GO:0009395	phospholipid catabolic process	http://amigo.geneontology.org/amigo/term/GO:0009395	38	6	0.78658	7.62796	0.000119322	0.0772023	11758;11807;18947;20778;76192;78390	ENSMUSG00000026701;ENSMUSG00000005681;ENSMUSG00000025091;ENSMUSG00000070719;ENSMUSG00000032046;ENSMUSG00000037936
DU6P	GOBP	GO:0003231	cardiac ventricle development	http://amigo.geneontology.org/amigo/term/GO:0003231	136	11	2.81513	3.90746	0.000125314	0.0772023	11622;14225;14462;19014;20564;21386;22003;26920;73692;252973;333654	ENSMUSG00000056427;ENSMUSG00000018160;ENSMUSG00000019256;ENSMUSG00000039801;ENSMUSG00000022286;ENSMUSG00000015619;ENSMUSG00000057110;ENSMUSG00000032966;ENSMUSG00000018604;ENSMUSG00000040734;ENSMUSG00000032366
DU6P	GOBP	GO:0003206	cardiac chamber morphogenesis	http://amigo.geneontology.org/amigo/term/GO:0003206	138	11	2.85653	3.85083	0.000142714	0.0772023	11622;14225;14462;18129;19014;20564;21386;22003;252973;333654;380718	ENSMUSG00000056427;ENSMUSG00000034121;ENSMUSG00000018160;ENSMUSG00000019256;ENSMUSG00000022286;ENSMUSG00000015619;ENSMUSG00000032966;ENSMUSG00000027878;ENSMUSG00000018604;ENSMUSG00000040734;ENSMUSG00000032366
DU6P	GOBP	GO:1901617	organic hydroxy compound biosynthetic process	http://amigo.geneontology.org/amigo/term/GO:1901617	213	14	4.40899	3.17533	0.000148824	0.0772023	12724;13132;14462;15360;17117;17855;18948;19302;22293;76089;110524;217166;242291;271424	ENSMUSG00000020889;ENSMUSG00000022150;ENSMUSG00000022244;ENSMUSG00000022243;ENSMUSG00000022843;ENSMUSG00000024210;ENSMUSG00000015619;ENSMUSG00000062232;ENSMUSG00000027875;ENSMUSG00000066324;ENSMUSG00000004815;ENSMUSG00000041939;ENSMUSG00000038216;ENSMUSG00000040374
DU6P	GOBP	GO:0007131	reciprocal meiotic recombination	http://amigo.geneontology.org/amigo/term/GO:0007131	41	6	0.848678	7.06982	0.000184443	0.0820112	12144;17686;19361;68107;69716;268465	ENSMUSG00000039055;ENSMUSG00000078653;ENSMUSG00000021569;ENSMUSG00000014850;ENSMUSG00000030528;ENSMUSG00000027323
DU6P	GOBP	GO:0035825	homologous recombination	http://amigo.geneontology.org/amigo/term/GO:0035825	41	6	0.848678	7.06982	0.000184443	0.0820112	12144;17686;19361;68107;69716;268465	ENSMUSG00000039055;ENSMUSG00000078653;ENSMUSG00000021569;ENSMUSG00000014850;ENSMUSG00000030528;ENSMUSG00000027323
DU6P	GOBP	GO:0038179	neurotrophin signaling pathway	http://amigo.geneontology.org/amigo/term/GO:0038179	42	6	0.869377	6.90149	0.000211468	0.0877593	12064;19716;67605;76089;81907;231876	ENSMUSG00000048482;ENSMUSG00000062232;ENSMUSG00000038970;ENSMUSG00000042757;ENSMUSG00000050071;ENSMUSG00000011096
DU6P	GOBP	GO:1901615	organic hydroxy compound metabolic process	http://amigo.geneontology.org/amigo/term/GO:1901615	457	22	9.45965	2.32567	0.000234117	0.0910862	11807;12724;13070;13132;14462;15360;17117;17855;18948;19014;19302;19682;20322;20778;22293;71816;76089;110524;217166;218476;242291;271424	ENSMUSG00000005681;ENSMUSG00000025350;ENSMUSG00000018160;ENSMUSG00000020889;ENSMUSG00000091387;ENSMUSG00000021720;ENSMUSG00000022150;ENSMUSG00000022244;ENSMUSG00000022243;ENSMUSG00000022843;ENSMUSG00000024210;ENSMUSG00000015619;ENSMUSG00000027227;ENSMUSG00000062232;ENSMUSG00000027875;ENSMUSG00000066324;ENSMUSG00000004815;ENSMUSG00000041939;ENSMUSG00000037936;ENSMUSG00000032323;ENSMUSG00000038216;…
DU6P	GOBP	GO:0007043	cell-cell junction assembly	http://amigo.geneontology.org/amigo/term/GO:0007043	102	9	2.11135	4.26269	0.00026755	0.0979706	12554;12557;18755;19877;23801;60595;108903;218518;252973	ENSMUSG00000020892;ENSMUSG00000039230;ENSMUSG00000021108;ENSMUSG00000021636;ENSMUSG00000022286;ENSMUSG00000024290;ENSMUSG00000028217;ENSMUSG00000054808;ENSMUSG00000031841
DUC	GOBP	GO:0002315	marginal zone B cell differentiation	http://amigo.geneontology.org/amigo/term/GO:0002315	10	5	0.154324	32.3993	2.00119e-07	0.00124574	12051;18129;19229;21929;210293	ENSMUSG00000038608;ENSMUSG00000019850;ENSMUSG00000059456;ENSMUSG00000027878;ENSMUSG00000053175
DUC	GOBP	GO:0002313	mature B cell differentiation involved in immune response	http://amigo.geneontology.org/amigo/term/GO:0002313	20	5	0.308648	16.1997	1.08452e-05	0.0306268	12051;18129;19229;21929;210293	ENSMUSG00000038608;ENSMUSG00000019850;ENSMUSG00000059456;ENSMUSG00000027878;ENSMUSG00000053175
DUC	GOBP	GO:0048593	camera-type eye morphogenesis	http://amigo.geneontology.org/amigo/term/GO:0048593	118	10	1.82103	5.49141	1.47599e-05	0.0306268	14107;14634;18129;19126;21823;21838;58235;73422;93760;100121	ENSMUSG00000042320;ENSMUSG00000021318;ENSMUSG00000027878;ENSMUSG00000035517;ENSMUSG00000007880;ENSMUSG00000029086;ENSMUSG00000000214;ENSMUSG00000070047;ENSMUSG00000032012;ENSMUSG00000032011
DUC	GOBP	GO:0090596	sensory organ morphogenesis	http://amigo.geneontology.org/amigo/term/GO:0090596	282	15	4.35194	3.44674	3.48601e-05	0.0376438	14107;14461;14634;18129;19126;21823;21838;58235;73422;93760;100121;110253;110796;216274;231252	ENSMUSG00000019971;ENSMUSG00000042320;ENSMUSG00000021318;ENSMUSG00000046982;ENSMUSG00000027878;ENSMUSG00000035517;ENSMUSG00000007880;ENSMUSG00000029086;ENSMUSG00000029205;ENSMUSG00000000214;ENSMUSG00000070047;ENSMUSG00000032012;ENSMUSG00000032011;ENSMUSG00000033088;ENSMUSG00000015053
DUC	GOBP	GO:0002335	mature B cell differentiation	http://amigo.geneontology.org/amigo/term/GO:0002335	25	5	0.385811	12.9597	3.48867e-05	0.0376438	12051;18129;19229;21929;210293	ENSMUSG00000038608;ENSMUSG00000019850;ENSMUSG00000059456;ENSMUSG00000027878;ENSMUSG00000053175
DUC	GOBP	GO:0048592	eye morphogenesis	http://amigo.geneontology.org/amigo/term/GO:0048592	161	11	2.48462	4.42724	4.20827e-05	0.0376438	14107;14634;18129;19126;21823;21838;58235;73422;93760;100121;216274	ENSMUSG00000019971;ENSMUSG00000042320;ENSMUSG00000021318;ENSMUSG00000027878;ENSMUSG00000035517;ENSMUSG00000007880;ENSMUSG00000029086;ENSMUSG00000000214;ENSMUSG00000070047;ENSMUSG00000032012;ENSMUSG00000032011
DUC	GOBP	GO:0007229	integrin-mediated signaling pathway	http://amigo.geneontology.org/amigo/term/GO:0007229	83	8	1.28089	6.24565	4.23304e-05	0.0376438	12385;16403;16776;19229;21838;27027;68891;71078	ENSMUSG00000059456;ENSMUSG00000037815;ENSMUSG00000015647;ENSMUSG00000043468;ENSMUSG00000052212;ENSMUSG00000000244;ENSMUSG00000032011;ENSMUSG00000027111
DUC	GOBP	GO:0051642	centrosome localization	http://amigo.geneontology.org/amigo/term/GO:0051642	30	5	0.462973	10.7998	8.78464e-05	0.0683555	64009;67203;100986;319565;545428	ENSMUSG00000096054;ENSMUSG00000063450;ENSMUSG00000022678;ENSMUSG00000044033;ENSMUSG00000040407
DUC	GOBP	GO:0061842	microtubule organizing center localization	http://amigo.geneontology.org/amigo/term/GO:0061842	31	5	0.478405	10.4514	0.000103427	0.0702541	64009;67203;100986;319565;545428	ENSMUSG00000096054;ENSMUSG00000063450;ENSMUSG00000022678;ENSMUSG00000044033;ENSMUSG00000040407
DUC	GOBP	GO:0044406	adhesion of symbiont to host	http://amigo.geneontology.org/amigo/term/GO:0044406	17	4	0.262351	15.2467	0.000112858	0.0702541	14456;15516;55932;58235	ENSMUSG00000023944;ENSMUSG00000031451;ENSMUSG00000032012;ENSMUSG00000028268
DUhLB	GOBP	GO:0048002	antigen processing and presentation of peptide antigen	http://amigo.geneontology.org/amigo/term/GO:0048002	53	14	1.82845	7.65675	2.04143e-09	1.27079e-05	13040;14972;15001;15002;15007;15013;15015;18173;21354;21355;22034;110696;224727;333715	ENSMUSG00000026177;ENSMUSG00000061232;ENSMUSG00000024334;ENSMUSG00000037321;ENSMUSG00000024339;ENSMUSG00000041538;ENSMUSG00000024392;ENSMUSG00000091705;ENSMUSG00000035929;ENSMUSG00000067235;ENSMUSG00000023083;ENSMUSG00000058124;ENSMUSG00000027164;ENSMUSG00000038642
DUhLB	GOBP	GO:0098742	cell-cell adhesion via plasma-membrane adhesion molecules	http://amigo.geneontology.org/amigo/term/GO:0098742	249	28	8.59028	3.2595	4.18068e-08	0.000127899	12739;13602;16859;17136;19713;23939;58235;74762;80883;84004;93699;93706;93872;93873;93874;93877;93878;93880;93883;93884;93885;93886;93887;93888;93889;93890;93891;93892	ENSMUSG00000001123;ENSMUSG00000043557;ENSMUSG00000051663;ENSMUSG00000051599;ENSMUSG00000045498;ENSMUSG00000051678;ENSMUSG00000045062;ENSMUSG00000051242;ENSMUSG00000043458;ENSMUSG00000047307;ENSMUSG00000044043;ENSMUSG00000047033;ENSMUSG00000047910;ENSMUSG00000046387;ENSMUSG00000048347;ENSMUSG00000043313;ENSMUSG00000046191;ENSMUSG00000044022;ENSMUSG00000102918;ENSMUSG00000029309;ENSMUSG00000070473;…
DUhLB	GOBP	GO:0120031	plasma membrane bounded cell projection assembly	http://amigo.geneontology.org/amigo/term/GO:0120031	490	42	16.9046	2.48454	6.16379e-08	0.000127899	11567;13196;13829;13836;13860;14063;16332;17152;18761;19303;19726;19888;22349;26942;57440;67926;68708;68732;69325;71062;72140;73692;74201;75050;77609;77832;78801;81896;94175;99662;106633;207425;213027;228880;231050;231637;241035;245880;269209;319565;544696;100101919	ENSMUSG00000025900;ENSMUSG00000043760;ENSMUSG00000101337;ENSMUSG00000026175;ENSMUSG00000033276;ENSMUSG00000038122;ENSMUSG00000025432;ENSMUSG00000042189;ENSMUSG00000063450;ENSMUSG00000041323;ENSMUSG00000021338;ENSMUSG00000021363;ENSMUSG00000021678;ENSMUSG00000022099;ENSMUSG00000034913;ENSMUSG00000039801;ENSMUSG00000037617;ENSMUSG00000022377;ENSMUSG00000022621;ENSMUSG00000022604;ENSMUSG00000024169;…
DUhLB	GOBP	GO:0007156	homophilic cell adhesion via plasma membrane adhesion molecules	http://amigo.geneontology.org/amigo/term/GO:0007156	151	20	5.20936	3.83924	2.60428e-07	0.00040529	19713;58235;93699;93706;93872;93873;93874;93877;93878;93880;93883;93884;93885;93886;93887;93888;93889;93890;93891;93892	ENSMUSG00000051663;ENSMUSG00000051599;ENSMUSG00000045498;ENSMUSG00000051678;ENSMUSG00000045062;ENSMUSG00000051242;ENSMUSG00000043458;ENSMUSG00000047307;ENSMUSG00000044043;ENSMUSG00000047033;ENSMUSG00000047910;ENSMUSG00000046387;ENSMUSG00000048347;ENSMUSG00000043313;ENSMUSG00000046191;ENSMUSG00000044022;ENSMUSG00000102918;ENSMUSG00000030110;ENSMUSG00000032012;ENSMUSG00000103037
DUhLB	GOBP	GO:0019882	antigen processing and presentation	http://amigo.geneontology.org/amigo/term/GO:0019882	91	15	3.13942	4.77795	4.8012e-07	0.000597749	13040;14972;15001;15002;15007;15013;15015;18173;21354;21355;22034;110696;224727;333715;381091	ENSMUSG00000026177;ENSMUSG00000061232;ENSMUSG00000024334;ENSMUSG00000037321;ENSMUSG00000024339;ENSMUSG00000041538;ENSMUSG00000067341;ENSMUSG00000024392;ENSMUSG00000091705;ENSMUSG00000035929;ENSMUSG00000067235;ENSMUSG00000023083;ENSMUSG00000058124;ENSMUSG00000027164;ENSMUSG00000038642
DUhLB	GOBP	GO:0060271	cilium assembly	http://amigo.geneontology.org/amigo/term/GO:0060271	303	28	10.4532	2.6786	2.36333e-06	0.00245195	11567;13196;17152;19726;19888;26942;57440;67926;68708;69325;71062;72140;73692;74201;75050;77609;77832;78801;81896;106633;207425;213027;231050;241035;269209;319565;544696;100101919	ENSMUSG00000025900;ENSMUSG00000043760;ENSMUSG00000101337;ENSMUSG00000033276;ENSMUSG00000038122;ENSMUSG00000025432;ENSMUSG00000042189;ENSMUSG00000063450;ENSMUSG00000041323;ENSMUSG00000021363;ENSMUSG00000034913;ENSMUSG00000039801;ENSMUSG00000037617;ENSMUSG00000022377;ENSMUSG00000022621;ENSMUSG00000022604;ENSMUSG00000024169;ENSMUSG00000024065;ENSMUSG00000040929;ENSMUSG00000038072;ENSMUSG00000002486;…
DUhLB	GOBP	GO:0044782	cilium organization	http://amigo.geneontology.org/amigo/term/GO:0044782	326	29	11.2467	2.57853	3.34733e-06	0.00297674	11567;13196;17152;19726;19888;26942;57440;67926;68708;69325;71062;72140;73692;74201;75050;77609;77832;78801;81896;106633;207425;213027;231050;241035;241112;269209;319565;544696;100101919	ENSMUSG00000025900;ENSMUSG00000043760;ENSMUSG00000101337;ENSMUSG00000073650;ENSMUSG00000033276;ENSMUSG00000038122;ENSMUSG00000025432;ENSMUSG00000042189;ENSMUSG00000063450;ENSMUSG00000041323;ENSMUSG00000021363;ENSMUSG00000034913;ENSMUSG00000039801;ENSMUSG00000037617;ENSMUSG00000022377;ENSMUSG00000022621;ENSMUSG00000022604;ENSMUSG00000024169;ENSMUSG00000024065;ENSMUSG00000040929;ENSMUSG00000038072;…
DUhLB	GOBP	GO:0002483	antigen processing and presentation of endogenous peptide antigen	http://amigo.geneontology.org/amigo/term/GO:0002483	30	8	1.03497	7.72967	5.7404e-06	0.00446675	14972;15007;15013;15015;21354;21355;110696;333715	ENSMUSG00000061232;ENSMUSG00000037321;ENSMUSG00000024339;ENSMUSG00000091705;ENSMUSG00000035929;ENSMUSG00000067235;ENSMUSG00000023083;ENSMUSG00000058124
DUhLB	GOBP	GO:0019883	antigen processing and presentation of endogenous antigen	http://amigo.geneontology.org/amigo/term/GO:0019883	33	8	1.13847	7.02697	1.24262e-05	0.00859479	14972;15007;15013;15015;21354;21355;110696;333715	ENSMUSG00000061232;ENSMUSG00000037321;ENSMUSG00000024339;ENSMUSG00000091705;ENSMUSG00000035929;ENSMUSG00000067235;ENSMUSG00000023083;ENSMUSG00000058124
DUhLB	GOBP	GO:0002476	antigen processing and presentation of endogenous peptide antigen via MHC class Ib	http://amigo.geneontology.org/amigo/term/GO:0002476	25	7	0.862478	8.11615	1.57352e-05	0.00979514	14972;15007;15013;15015;21355;110696;333715	ENSMUSG00000061232;ENSMUSG00000024339;ENSMUSG00000091705;ENSMUSG00000035929;ENSMUSG00000067235;ENSMUSG00000023083;ENSMUSG00000058124
DUhLB	GOBP	GO:0002428	antigen processing and presentation of peptide antigen via MHC class Ib	http://amigo.geneontology.org/amigo/term/GO:0002428	26	7	0.896977	7.80399	2.08944e-05	0.0108311	14972;15007;15013;15015;21355;110696;333715	ENSMUSG00000061232;ENSMUSG00000024339;ENSMUSG00000091705;ENSMUSG00000035929;ENSMUSG00000067235;ENSMUSG00000023083;ENSMUSG00000058124
DUhLB	GOBP	GO:0007596	blood coagulation	http://amigo.geneontology.org/amigo/term/GO:0007596	153	17	5.27836	3.2207	2.21463e-05	0.0108311	13829;14063;14065;14674;15442;16399;17101;17289;18595;18761;19271;56193;56373;70945;73182;94175;106722	ENSMUSG00000020120;ENSMUSG00000034664;ENSMUSG00000019726;ENSMUSG00000021678;ENSMUSG00000022099;ENSMUSG00000021999;ENSMUSG00000073414;ENSMUSG00000026778;ENSMUSG00000025314;ENSMUSG00000014361;ENSMUSG00000028073;ENSMUSG00000029231;ENSMUSG00000035273;ENSMUSG00000054641;ENSMUSG00000050147;ENSMUSG00000020611;ENSMUSG00000022877
DUhLB	GOBP	GO:0032984	protein-containing complex disassembly	http://amigo.geneontology.org/amigo/term/GO:0032984	203	20	7.00332	2.85579	2.57682e-05	0.0108311	11567;11827;13829;13860;14063;16800;17869;18008;19888;22349;56193;68732;77573;78428;94178;237782;260315;380842;380969;100502698	ENSMUSG00000025900;ENSMUSG00000026175;ENSMUSG00000025432;ENSMUSG00000064030;ENSMUSG00000020120;ENSMUSG00000049323;ENSMUSG00000021338;ENSMUSG00000063529;ENSMUSG00000021678;ENSMUSG00000022099;ENSMUSG00000023009;ENSMUSG00000023013;ENSMUSG00000035629;ENSMUSG00000004891;ENSMUSG00000028059;ENSMUSG00000015766;ENSMUSG00000004567;ENSMUSG00000020181;ENSMUSG00000022346;ENSMUSG00000029434
DUhLB	GOBP	GO:0007599	hemostasis	http://amigo.geneontology.org/amigo/term/GO:0007599	155	17	5.34736	3.17914	2.62317e-05	0.0108311	13829;14063;14065;14674;15442;16399;17101;17289;18595;18761;19271;56193;56373;70945;73182;94175;106722	ENSMUSG00000020120;ENSMUSG00000034664;ENSMUSG00000019726;ENSMUSG00000021678;ENSMUSG00000022099;ENSMUSG00000021999;ENSMUSG00000073414;ENSMUSG00000026778;ENSMUSG00000025314;ENSMUSG00000014361;ENSMUSG00000028073;ENSMUSG00000029231;ENSMUSG00000035273;ENSMUSG00000054641;ENSMUSG00000050147;ENSMUSG00000020611;ENSMUSG00000022877
DUhLB	GOBP	GO:0002709	regulation of T cell mediated immunity	http://amigo.geneontology.org/amigo/term/GO:0002709	83	12	2.86343	4.19078	2.64859e-05	0.0108311	11596;14972;15007;15013;15015;18762;21355;22034;57765;110696;216799;333715	ENSMUSG00000032691;ENSMUSG00000001444;ENSMUSG00000061232;ENSMUSG00000024339;ENSMUSG00000015452;ENSMUSG00000091705;ENSMUSG00000035929;ENSMUSG00000067235;ENSMUSG00000023083;ENSMUSG00000058124;ENSMUSG00000027164;ENSMUSG00000029053
DUhLB	GOBP	GO:0050817	coagulation	http://amigo.geneontology.org/amigo/term/GO:0050817	156	17	5.38186	3.15876	2.85151e-05	0.0108311	13829;14063;14065;14674;15442;16399;17101;17289;18595;18761;19271;56193;56373;70945;73182;94175;106722	ENSMUSG00000020120;ENSMUSG00000034664;ENSMUSG00000019726;ENSMUSG00000021678;ENSMUSG00000022099;ENSMUSG00000021999;ENSMUSG00000073414;ENSMUSG00000026778;ENSMUSG00000025314;ENSMUSG00000014361;ENSMUSG00000028073;ENSMUSG00000029231;ENSMUSG00000035273;ENSMUSG00000054641;ENSMUSG00000050147;ENSMUSG00000020611;ENSMUSG00000022877
DUhLB	GOBP	GO:0002456	T cell mediated immunity	http://amigo.geneontology.org/amigo/term/GO:0002456	126	15	4.34689	3.45075	2.95788e-05	0.0108311	11596;14972;15007;15013;15015;17101;18173;18762;21355;22034;57765;110696;216799;333715;379043	ENSMUSG00000026177;ENSMUSG00000053219;ENSMUSG00000032691;ENSMUSG00000001444;ENSMUSG00000019726;ENSMUSG00000061232;ENSMUSG00000024339;ENSMUSG00000015452;ENSMUSG00000091705;ENSMUSG00000035929;ENSMUSG00000067235;ENSMUSG00000023083;ENSMUSG00000058124;ENSMUSG00000027164;ENSMUSG00000029053
DUhLB	GOBP	GO:0002703	regulation of leukocyte mediated immunity	http://amigo.geneontology.org/amigo/term/GO:0002703	224	21	7.7278	2.71746	3.43185e-05	0.011336	11541;11596;14063;14972;15007;15013;15015;16859;18762;21354;21355;22034;57765;69150;81897;110696;216799;225160;333715;378460;379043	ENSMUSG00000053219;ENSMUSG00000032691;ENSMUSG00000018500;ENSMUSG00000001123;ENSMUSG00000001444;ENSMUSG00000021678;ENSMUSG00000022808;ENSMUSG00000032739;ENSMUSG00000061232;ENSMUSG00000037321;ENSMUSG00000024339;ENSMUSG00000015452;ENSMUSG00000091705;ENSMUSG00000035929;ENSMUSG00000067235;ENSMUSG00000023083;ENSMUSG00000058124;ENSMUSG00000024287;ENSMUSG00000027164;ENSMUSG00000029053;ENSMUSG00000045322
DUhLB	GOBP	GO:0051261	protein depolymerization	http://amigo.geneontology.org/amigo/term/GO:0051261	113	14	3.8984	3.59122	3.45999e-05	0.011336	11567;11827;13829;13860;14063;16800;18008;19888;22349;56193;68732;260315;380842;380969	ENSMUSG00000025900;ENSMUSG00000026175;ENSMUSG00000025432;ENSMUSG00000020120;ENSMUSG00000021338;ENSMUSG00000063529;ENSMUSG00000021678;ENSMUSG00000022099;ENSMUSG00000023009;ENSMUSG00000023013;ENSMUSG00000004891;ENSMUSG00000028059;ENSMUSG00000015766;ENSMUSG00000020181
DUhLB	GOBP	GO:0002711	positive regulation of T cell mediated immunity	http://amigo.geneontology.org/amigo/term/GO:0002711	61	10	2.10445	4.75185	4.10427e-05	0.0127745	14972;15007;15013;15015;18762;21355;22034;110696;216799;333715	ENSMUSG00000032691;ENSMUSG00000061232;ENSMUSG00000024339;ENSMUSG00000091705;ENSMUSG00000035929;ENSMUSG00000067235;ENSMUSG00000023083;ENSMUSG00000058124;ENSMUSG00000027164;ENSMUSG00000029053
DUhLB	GOBP	GO:0002475	antigen processing and presentation via MHC class Ib	http://amigo.geneontology.org/amigo/term/GO:0002475	30	7	1.03497	6.76346	5.73452e-05	0.0162362	14972;15007;15013;15015;21355;110696;333715	ENSMUSG00000061232;ENSMUSG00000024339;ENSMUSG00000091705;ENSMUSG00000035929;ENSMUSG00000067235;ENSMUSG00000023083;ENSMUSG00000058124
DUhLB	GOBP	GO:0002474	antigen processing and presentation of peptide antigen via MHC class I	http://amigo.geneontology.org/amigo/term/GO:0002474	21	6	0.724481	8.28179	5.7381e-05	0.0162362	14972;15007;15013;21354;21355;224727	ENSMUSG00000061232;ENSMUSG00000037321;ENSMUSG00000024339;ENSMUSG00000024392;ENSMUSG00000091705;ENSMUSG00000067235
DUhLB	GOBP	GO:0002824	positive regulation of adaptive immune response based on somatic recombination of immune receptors built from immunoglobulin superfamily domains	http://amigo.geneontology.org/amigo/term/GO:0002824	120	14	4.13989	3.38173	6.76919e-05	0.0180992	14972;15007;15013;15015;18173;18761;18762;21355;22034;57765;80859;110696;216799;333715	ENSMUSG00000026177;ENSMUSG00000032691;ENSMUSG00000001444;ENSMUSG00000061232;ENSMUSG00000024339;ENSMUSG00000091705;ENSMUSG00000035929;ENSMUSG00000067235;ENSMUSG00000023083;ENSMUSG00000058124;ENSMUSG00000026778;ENSMUSG00000027164;ENSMUSG00000029053;ENSMUSG00000035356
DUhLB	GOBP	GO:0002443	leukocyte mediated immunity	http://amigo.geneontology.org/amigo/term/GO:0002443	345	27	11.9022	2.26849	6.97802e-05	0.0180992	11541;11596;12263;12268;12652;14063;14972;15007;15013;15015;16859;17101;17195;18173;18762;21354;21355;22034;57765;69150;81897;110696;216799;225160;333715;378460;379043	ENSMUSG00000026177;ENSMUSG00000053219;ENSMUSG00000032691;ENSMUSG00000018500;ENSMUSG00000001123;ENSMUSG00000001444;ENSMUSG00000021194;ENSMUSG00000019726;ENSMUSG00000021678;ENSMUSG00000022808;ENSMUSG00000032739;ENSMUSG00000061232;ENSMUSG00000037321;ENSMUSG00000024339;ENSMUSG00000015452;ENSMUSG00000073418;ENSMUSG00000024371;ENSMUSG00000091705;ENSMUSG00000035929;ENSMUSG00000067235;ENSMUSG00000023083;…
DUhLB	GOBP	GO:0002822	regulation of adaptive immune response based on somatic recombination of immune receptors built from immunoglobulin superfamily domains	http://amigo.geneontology.org/amigo/term/GO:0002822	169	17	5.83035	2.91578	7.89307e-05	0.0196537	11596;14972;15007;15013;15015;16859;18173;18761;18762;21355;22034;57765;80859;110696;216799;225160;333715	ENSMUSG00000026177;ENSMUSG00000032691;ENSMUSG00000001123;ENSMUSG00000001444;ENSMUSG00000061232;ENSMUSG00000024339;ENSMUSG00000015452;ENSMUSG00000091705;ENSMUSG00000035929;ENSMUSG00000067235;ENSMUSG00000023083;ENSMUSG00000058124;ENSMUSG00000024287;ENSMUSG00000026778;ENSMUSG00000027164;ENSMUSG00000029053;ENSMUSG00000035356
DUhLB	GOBP	GO:0051017	actin filament bundle assembly	http://amigo.geneontology.org/amigo/term/GO:0051017	154	16	5.31286	3.01156	8.65757e-05	0.0203897	13717;13829;13860;17912;18761;18826;19303;20410;22349;50768;56193;68606;68732;80880;234857;268396	ENSMUSG00000018417;ENSMUSG00000026175;ENSMUSG00000020120;ENSMUSG00000040711;ENSMUSG00000021338;ENSMUSG00000022099;ENSMUSG00000021998;ENSMUSG00000026181;ENSMUSG00000042099;ENSMUSG00000026778;ENSMUSG00000029528;ENSMUSG00000029675;ENSMUSG00000015766;ENSMUSG00000031523;ENSMUSG00000010154;ENSMUSG00000022091
DUhLB	GOBP	GO:0043244	regulation of protein complex disassembly	http://amigo.geneontology.org/amigo/term/GO:0043244	108	13	3.7259	3.48909	8.84371e-05	0.0203897	11567;13829;13860;14063;16800;18008;19888;22349;56193;68732;237782;260315;100502698	ENSMUSG00000025900;ENSMUSG00000026175;ENSMUSG00000025432;ENSMUSG00000020120;ENSMUSG00000049323;ENSMUSG00000021338;ENSMUSG00000021678;ENSMUSG00000022099;ENSMUSG00000035629;ENSMUSG00000004891;ENSMUSG00000028059;ENSMUSG00000015766;ENSMUSG00000020181
DUhLB	GOBP	GO:0030194	positive regulation of blood coagulation	http://amigo.geneontology.org/amigo/term/GO:0030194	23	6	0.793479	7.56163	0.000100637	0.0207069	13829;15442;19271;56193;56373;94175	ENSMUSG00000020120;ENSMUSG00000022099;ENSMUSG00000021999;ENSMUSG00000025314;ENSMUSG00000035273;ENSMUSG00000022877
DUhLB	GOBP	GO:1900048	positive regulation of hemostasis	http://amigo.geneontology.org/amigo/term/GO:1900048	23	6	0.793479	7.56163	0.000100637	0.0207069	13829;15442;19271;56193;56373;94175	ENSMUSG00000020120;ENSMUSG00000022099;ENSMUSG00000021999;ENSMUSG00000025314;ENSMUSG00000035273;ENSMUSG00000022877
DUhLB	GOBP	GO:0001910	regulation of leukocyte mediated cytotoxicity	http://amigo.geneontology.org/amigo/term/GO:0001910	95	12	3.27741	3.66142	0.00010262	0.0207069	11596;14063;14972;15007;15013;15015;16859;21354;21355;110696;333715;379043	ENSMUSG00000053219;ENSMUSG00000001123;ENSMUSG00000021678;ENSMUSG00000061232;ENSMUSG00000037321;ENSMUSG00000024339;ENSMUSG00000015452;ENSMUSG00000091705;ENSMUSG00000035929;ENSMUSG00000067235;ENSMUSG00000023083;ENSMUSG00000058124
DUhLB	GOBP	GO:0022411	cellular component disassembly	http://amigo.geneontology.org/amigo/term/GO:0022411	334	26	11.5227	2.25642	0.000103119	0.0207069	11567;11827;13040;13829;13860;14063;16800;17869;18008;18826;19888;20787;22349;56193;68732;77573;78428;94178;228361;237782;260315;268396;319801;380842;380969;100502698	ENSMUSG00000025900;ENSMUSG00000026175;ENSMUSG00000025432;ENSMUSG00000064030;ENSMUSG00000020120;ENSMUSG00000040711;ENSMUSG00000020538;ENSMUSG00000049323;ENSMUSG00000021338;ENSMUSG00000063529;ENSMUSG00000021678;ENSMUSG00000022099;ENSMUSG00000021998;ENSMUSG00000023009;ENSMUSG00000023013;ENSMUSG00000035629;ENSMUSG00000040506;ENSMUSG00000004891;ENSMUSG00000028059;ENSMUSG00000038642;ENSMUSG00000038028;…
DUhLB	GOBP	GO:0061572	actin filament bundle organization	http://amigo.geneontology.org/amigo/term/GO:0061572	157	16	5.41636	2.95401	0.000108892	0.0211829	13717;13829;13860;17912;18761;18826;19303;20410;22349;50768;56193;68606;68732;80880;234857;268396	ENSMUSG00000018417;ENSMUSG00000026175;ENSMUSG00000020120;ENSMUSG00000040711;ENSMUSG00000021338;ENSMUSG00000022099;ENSMUSG00000021998;ENSMUSG00000026181;ENSMUSG00000042099;ENSMUSG00000026778;ENSMUSG00000029528;ENSMUSG00000029675;ENSMUSG00000015766;ENSMUSG00000031523;ENSMUSG00000010154;ENSMUSG00000022091
DUhLB	GOBP	GO:0035023	regulation of Rho protein signal transduction	http://amigo.geneontology.org/amigo/term/GO:0035023	126	14	4.34689	3.2207	0.000115302	0.0214882	13860;14063;14065;14766;16800;26382;50768;52666;75547;75687;76041;99662;223513;268739	ENSMUSG00000019467;ENSMUSG00000021678;ENSMUSG00000048924;ENSMUSG00000004562;ENSMUSG00000042895;ENSMUSG00000024013;ENSMUSG00000028059;ENSMUSG00000040600;ENSMUSG00000015766;ENSMUSG00000066406;ENSMUSG00000031523;ENSMUSG00000050147;ENSMUSG00000031785;ENSMUSG00000038604
DUhLB	GOBP	GO:0031341	regulation of cell killing	http://amigo.geneontology.org/amigo/term/GO:0031341	111	13	3.8294	3.39479	0.000117365	0.0214882	11596;14063;14972;15007;15013;15015;16859;18126;21354;21355;110696;333715;379043	ENSMUSG00000053219;ENSMUSG00000020826;ENSMUSG00000001123;ENSMUSG00000021678;ENSMUSG00000061232;ENSMUSG00000037321;ENSMUSG00000024339;ENSMUSG00000015452;ENSMUSG00000091705;ENSMUSG00000035929;ENSMUSG00000067235;ENSMUSG00000023083;ENSMUSG00000058124
DUhLB	GOBP	GO:0002821	positive regulation of adaptive immune response	http://amigo.geneontology.org/amigo/term/GO:0002821	127	14	4.38139	3.19534	0.000125562	0.0221399	14972;15007;15013;15015;18173;18761;18762;21355;22034;57765;80859;110696;216799;333715	ENSMUSG00000026177;ENSMUSG00000032691;ENSMUSG00000001444;ENSMUSG00000061232;ENSMUSG00000024339;ENSMUSG00000091705;ENSMUSG00000035929;ENSMUSG00000067235;ENSMUSG00000023083;ENSMUSG00000058124;ENSMUSG00000026778;ENSMUSG00000027164;ENSMUSG00000029053;ENSMUSG00000035356
DUhLB	GOBP	GO:1901879	regulation of protein depolymerization	http://amigo.geneontology.org/amigo/term/GO:1901879	83	11	2.86343	3.84155	0.000128038	0.0221399	11567;13829;13860;14063;16800;18008;19888;22349;56193;68732;260315	ENSMUSG00000025900;ENSMUSG00000026175;ENSMUSG00000025432;ENSMUSG00000020120;ENSMUSG00000021338;ENSMUSG00000021678;ENSMUSG00000022099;ENSMUSG00000004891;ENSMUSG00000028059;ENSMUSG00000015766;ENSMUSG00000020181
DUhLB	GOBP	GO:0001914	regulation of T cell mediated cytotoxicity	http://amigo.geneontology.org/amigo/term/GO:0001914	45	8	1.55246	5.15311	0.000133926	0.0225322	11596;14972;15007;15013;15015;21355;110696;333715	ENSMUSG00000061232;ENSMUSG00000024339;ENSMUSG00000015452;ENSMUSG00000091705;ENSMUSG00000035929;ENSMUSG00000067235;ENSMUSG00000023083;ENSMUSG00000058124
DUhLB	GOBP	GO:1902115	regulation of organelle assembly	http://amigo.geneontology.org/amigo/term/GO:1902115	196	18	6.76182	2.662	0.000158811	0.0253768	13196;16800;17152;18718;18826;19888;67064;74201;75547;77609;77832;106633;107065;110147;213027;217692;237782;319565	ENSMUSG00000025900;ENSMUSG00000049323;ENSMUSG00000063450;ENSMUSG00000042700;ENSMUSG00000021363;ENSMUSG00000021998;ENSMUSG00000022377;ENSMUSG00000022604;ENSMUSG00000024169;ENSMUSG00000013787;ENSMUSG00000071862;ENSMUSG00000026737;ENSMUSG00000028059;ENSMUSG00000002486;ENSMUSG00000066406;ENSMUSG00000011832;ENSMUSG00000039632;ENSMUSG00000109901
DUhLB	GOBP	GO:0120032	regulation of plasma membrane bounded cell projection assembly	http://amigo.geneontology.org/amigo/term/GO:0120032	179	17	6.17534	2.75288	0.000160041	0.0253768	13829;13836;13860;14063;17152;18761;19888;74201;77609;77832;94175;99662;106633;213027;228880;231637;319565	ENSMUSG00000025900;ENSMUSG00000063450;ENSMUSG00000021363;ENSMUSG00000021678;ENSMUSG00000022099;ENSMUSG00000022604;ENSMUSG00000024169;ENSMUSG00000026778;ENSMUSG00000040600;ENSMUSG00000042121;ENSMUSG00000002486;ENSMUSG00000015766;ENSMUSG00000011832;ENSMUSG00000039632;ENSMUSG00000022877;ENSMUSG00000039671;ENSMUSG00000006445
DUhLB	GOBP	GO:1902116	negative regulation of organelle assembly	http://amigo.geneontology.org/amigo/term/GO:1902116	35	7	1.20747	5.79725	0.000163064	0.0253768	16800;17152;74201;77832;110147;213027;237782	ENSMUSG00000049323;ENSMUSG00000021363;ENSMUSG00000022604;ENSMUSG00000013787;ENSMUSG00000028059;ENSMUSG00000002486;ENSMUSG00000011832
DUhLB	GOBP	GO:0042391	regulation of membrane potential	http://amigo.geneontology.org/amigo/term/GO:0042391	425	30	14.6621	2.04609	0.000180913	0.0271272	11418;11666;12288;14371;16535;17869;18216;18440;18762;20274;54393;57440;58802;77706;99526;110355;110862;110876;114584;193034;213788;214162;216033;228880;231602;231637;238271;246133;382056;432442	ENSMUSG00000039166;ENSMUSG00000060843;ENSMUSG00000054934;ENSMUSG00000005952;ENSMUSG00000020704;ENSMUSG00000034402;ENSMUSG00000072791;ENSMUSG00000022758;ENSMUSG00000039672;ENSMUSG00000007041;ENSMUSG00000024462;ENSMUSG00000024065;ENSMUSG00000024858;ENSMUSG00000075318;ENSMUSG00000075316;ENSMUSG00000074939;ENSMUSG00000027568;ENSMUSG00000039701;ENSMUSG00000029053;ENSMUSG00000029503;ENSMUSG00000042121;…
DUhLB	GOBP	GO:0060491	regulation of cell projection assembly	http://amigo.geneontology.org/amigo/term/GO:0060491	181	17	6.24434	2.72247	0.000183027	0.0271272	13829;13836;13860;14063;17152;18761;19888;74201;77609;77832;94175;99662;106633;213027;228880;231637;319565	ENSMUSG00000025900;ENSMUSG00000063450;ENSMUSG00000021363;ENSMUSG00000021678;ENSMUSG00000022099;ENSMUSG00000022604;ENSMUSG00000024169;ENSMUSG00000026778;ENSMUSG00000040600;ENSMUSG00000042121;ENSMUSG00000002486;ENSMUSG00000015766;ENSMUSG00000011832;ENSMUSG00000039632;ENSMUSG00000022877;ENSMUSG00000039671;ENSMUSG00000006445
DUhLB	GOBP	GO:0043624	cellular protein complex disassembly	http://amigo.geneontology.org/amigo/term/GO:0043624	132	14	4.55388	3.0743	0.000189596	0.0274474	11567;11827;13829;13860;14063;16800;18008;19888;22349;56193;68732;260315;380842;380969	ENSMUSG00000025900;ENSMUSG00000026175;ENSMUSG00000025432;ENSMUSG00000020120;ENSMUSG00000021338;ENSMUSG00000063529;ENSMUSG00000021678;ENSMUSG00000022099;ENSMUSG00000023009;ENSMUSG00000023013;ENSMUSG00000004891;ENSMUSG00000028059;ENSMUSG00000015766;ENSMUSG00000020181
DUhLB	GOBP	GO:0002819	regulation of adaptive immune response	http://amigo.geneontology.org/amigo/term/GO:0002819	183	17	6.31334	2.69271	0.000208841	0.0285332	11596;14972;15007;15013;15015;16859;18173;18761;18762;21355;22034;57765;80859;110696;216799;225160;333715	ENSMUSG00000026177;ENSMUSG00000032691;ENSMUSG00000001123;ENSMUSG00000001444;ENSMUSG00000061232;ENSMUSG00000024339;ENSMUSG00000015452;ENSMUSG00000091705;ENSMUSG00000035929;ENSMUSG00000067235;ENSMUSG00000023083;ENSMUSG00000058124;ENSMUSG00000024287;ENSMUSG00000026778;ENSMUSG00000027164;ENSMUSG00000029053;ENSMUSG00000035356
DUhLB	GOBP	GO:0050820	positive regulation of coagulation	http://amigo.geneontology.org/amigo/term/GO:0050820	26	6	0.896977	6.68914	0.000210139	0.0285332	13829;15442;19271;56193;56373;94175	ENSMUSG00000020120;ENSMUSG00000022099;ENSMUSG00000021999;ENSMUSG00000025314;ENSMUSG00000035273;ENSMUSG00000022877
DUhLB	GOBP	GO:1901881	positive regulation of protein depolymerization	http://amigo.geneontology.org/amigo/term/GO:1901881	17	5	0.586485	8.52537	0.000210848	0.0285332	14063;18008;22349;56193;68732	ENSMUSG00000026175;ENSMUSG00000020120;ENSMUSG00000021338;ENSMUSG00000021678;ENSMUSG00000004891
DUhLB	GOBP	GO:0006783	heme biosynthetic process	http://amigo.geneontology.org/amigo/term/GO:0006783	18	5	0.620984	8.05174	0.000283694	0.0344434	12892;18174;21405;22276;70383	ENSMUSG00000042148;ENSMUSG00000023030;ENSMUSG00000022742;ENSMUSG00000029556;ENSMUSG00000030979
DUhLB	GOBP	GO:0002478	antigen processing and presentation of exogenous peptide antigen	http://amigo.geneontology.org/amigo/term/GO:0002478	18	5	0.620984	8.05174	0.000283694	0.0344434	14972;15001;21354;21355;22034	ENSMUSG00000061232;ENSMUSG00000024334;ENSMUSG00000037321;ENSMUSG00000024339;ENSMUSG00000027164
DUhLB	GOBP	GO:0002460	adaptive immune response based on somatic recombination of immune receptors built from immunoglobulin superfamily domains	http://amigo.geneontology.org/amigo/term/GO:0002460	279	22	9.62525	2.28565	0.000287314	0.0344434	11596;12263;12268;14972;15007;15013;15015;16859;17101;17195;18173;18761;18762;21355;22034;57765;80859;110696;216799;225160;333715;379043	ENSMUSG00000026177;ENSMUSG00000053219;ENSMUSG00000032691;ENSMUSG00000001123;ENSMUSG00000001444;ENSMUSG00000019726;ENSMUSG00000061232;ENSMUSG00000024339;ENSMUSG00000015452;ENSMUSG00000073418;ENSMUSG00000024371;ENSMUSG00000091705;ENSMUSG00000035929;ENSMUSG00000067235;ENSMUSG00000023083;ENSMUSG00000058124;ENSMUSG00000024287;ENSMUSG00000024863;ENSMUSG00000026778;ENSMUSG00000027164;ENSMUSG00000029053;…
DUhLB	GOBP	GO:0002705	positive regulation of leukocyte mediated immunity	http://amigo.geneontology.org/amigo/term/GO:0002705	154	15	5.31286	2.82334	0.000290964	0.0344434	11541;14063;14972;15007;15013;15015;18762;21355;22034;57765;69150;110696;216799;333715;379043	ENSMUSG00000053219;ENSMUSG00000032691;ENSMUSG00000018500;ENSMUSG00000001444;ENSMUSG00000021678;ENSMUSG00000022808;ENSMUSG00000061232;ENSMUSG00000024339;ENSMUSG00000091705;ENSMUSG00000035929;ENSMUSG00000067235;ENSMUSG00000023083;ENSMUSG00000058124;ENSMUSG00000027164;ENSMUSG00000029053
DUhLB	GOBP	GO:0051051	negative regulation of transport	http://amigo.geneontology.org/amigo/term/GO:0051051	499	33	17.2151	1.91693	0.000291875	0.0344434	12652;13829;14063;14371;16535;16859;17472;17869;18216;18605;18999;20787;23969;26565;26921;54393;56013;67397;68606;71597;76497;81897;107065;107515;108073;110355;207227;216799;230734;245886;246133;380918;100502698	ENSMUSG00000026074;ENSMUSG00000037370;ENSMUSG00000032691;ENSMUSG00000020538;ENSMUSG00000001123;ENSMUSG00000038453;ENSMUSG00000021194;ENSMUSG00000021678;ENSMUSG00000022099;ENSMUSG00000091722;ENSMUSG00000022683;ENSMUSG00000026181;ENSMUSG00000035629;ENSMUSG00000022829;ENSMUSG00000039672;ENSMUSG00000040276;ENSMUSG00000024406;ENSMUSG00000036398;ENSMUSG00000024462;ENSMUSG00000071862;ENSMUSG00000024858;…
DUhLB	GOBP	GO:0002706	regulation of lymphocyte mediated immunity	http://amigo.geneontology.org/amigo/term/GO:0002706	171	16	5.89935	2.71216	0.000292841	0.0344434	11596;14972;15007;15013;15015;16859;18762;21354;21355;22034;57765;110696;216799;225160;333715;379043	ENSMUSG00000053219;ENSMUSG00000032691;ENSMUSG00000001123;ENSMUSG00000001444;ENSMUSG00000061232;ENSMUSG00000037321;ENSMUSG00000024339;ENSMUSG00000015452;ENSMUSG00000091705;ENSMUSG00000035929;ENSMUSG00000067235;ENSMUSG00000023083;ENSMUSG00000058124;ENSMUSG00000024287;ENSMUSG00000027164;ENSMUSG00000029053
DUhLB	GOBP	GO:0007015	actin filament organization	http://amigo.geneontology.org/amigo/term/GO:0007015	377	27	13.0062	2.07594	0.000298229	0.0344434	11567;11827;13367;13717;13829;13860;14063;14260;16332;16800;17912;18761;18826;19303;20410;22349;23969;50768;56193;68606;68732;73296;80880;231637;234857;241112;268396	ENSMUSG00000018417;ENSMUSG00000073650;ENSMUSG00000026175;ENSMUSG00000025432;ENSMUSG00000020120;ENSMUSG00000040711;ENSMUSG00000021338;ENSMUSG00000021589;ENSMUSG00000021678;ENSMUSG00000022099;ENSMUSG00000021998;ENSMUSG00000023013;ENSMUSG00000026181;ENSMUSG00000040276;ENSMUSG00000042099;ENSMUSG00000024456;ENSMUSG00000026778;ENSMUSG00000044042;ENSMUSG00000028059;ENSMUSG00000042121;ENSMUSG00000029528;…
DUhLB	GOBP	GO:0002449	lymphocyte mediated immunity	http://amigo.geneontology.org/amigo/term/GO:0002449	261	21	9.00427	2.33223	0.000298786	0.0344434	11596;12263;12268;14972;15007;15013;15015;16859;17101;17195;18173;18762;21354;21355;22034;57765;110696;216799;225160;333715;379043	ENSMUSG00000026177;ENSMUSG00000053219;ENSMUSG00000032691;ENSMUSG00000001123;ENSMUSG00000001444;ENSMUSG00000019726;ENSMUSG00000061232;ENSMUSG00000037321;ENSMUSG00000024339;ENSMUSG00000015452;ENSMUSG00000073418;ENSMUSG00000024371;ENSMUSG00000091705;ENSMUSG00000035929;ENSMUSG00000067235;ENSMUSG00000023083;ENSMUSG00000058124;ENSMUSG00000024287;ENSMUSG00000024863;ENSMUSG00000027164;ENSMUSG00000029053
DUhLB	GOBP	GO:1904950	negative regulation of establishment of protein localization	http://amigo.geneontology.org/amigo/term/GO:1904950	190	17	6.55483	2.59351	0.000325805	0.0368752	12652;13829;14063;16535;16859;17472;20787;21749;26921;56013;67397;68606;76497;107515;207227;216799;380918	ENSMUSG00000025925;ENSMUSG00000026074;ENSMUSG00000032691;ENSMUSG00000020538;ENSMUSG00000001123;ENSMUSG00000038453;ENSMUSG00000021194;ENSMUSG00000021678;ENSMUSG00000022099;ENSMUSG00000091722;ENSMUSG00000026181;ENSMUSG00000022829;ENSMUSG00000036398;ENSMUSG00000050199;ENSMUSG00000029616;ENSMUSG00000009545;ENSMUSG00000079363
DUhLB	GOBP	GO:0001906	cell killing	http://amigo.geneontology.org/amigo/term/GO:0001906	156	15	5.38186	2.78714	0.000334583	0.0369859	11596;14063;14972;15007;15013;15015;16859;17101;17195;18126;21354;21355;110696;333715;379043	ENSMUSG00000053219;ENSMUSG00000020826;ENSMUSG00000001123;ENSMUSG00000019726;ENSMUSG00000021678;ENSMUSG00000061232;ENSMUSG00000037321;ENSMUSG00000024339;ENSMUSG00000015452;ENSMUSG00000091705;ENSMUSG00000035929;ENSMUSG00000067235;ENSMUSG00000023083;ENSMUSG00000058124;ENSMUSG00000024863
DUhLB	GOBP	GO:0030168	platelet activation	http://amigo.geneontology.org/amigo/term/GO:0030168	78	10	2.69093	3.71619	0.000338666	0.0369859	13829;14674;16399;17289;18595;18761;19271;56193;73182;94175	ENSMUSG00000020120;ENSMUSG00000034664;ENSMUSG00000022099;ENSMUSG00000026778;ENSMUSG00000025314;ENSMUSG00000014361;ENSMUSG00000028073;ENSMUSG00000029231;ENSMUSG00000020611;ENSMUSG00000022877
DUhLB	GOBP	GO:0001909	leukocyte mediated cytotoxicity	http://amigo.geneontology.org/amigo/term/GO:0001909	124	13	4.27789	3.03888	0.000356501	0.0382624	11596;14063;14972;15007;15013;15015;16859;17101;21354;21355;110696;333715;379043	ENSMUSG00000053219;ENSMUSG00000001123;ENSMUSG00000019726;ENSMUSG00000021678;ENSMUSG00000061232;ENSMUSG00000037321;ENSMUSG00000024339;ENSMUSG00000015452;ENSMUSG00000091705;ENSMUSG00000035929;ENSMUSG00000067235;ENSMUSG00000023083;ENSMUSG00000058124
DUhLB	GOBP	GO:0030836	positive regulation of actin filament depolymerization	http://amigo.geneontology.org/amigo/term/GO:0030836	11	4	0.37949	10.5405	0.000381608	0.0395918	14063;22349;56193;68732	ENSMUSG00000026175;ENSMUSG00000020120;ENSMUSG00000021338;ENSMUSG00000021678
DUhLB	GOBP	GO:1902018	negative regulation of cilium assembly	http://amigo.geneontology.org/amigo/term/GO:1902018	11	4	0.37949	10.5405	0.000381608	0.0395918	17152;74201;77832;213027	ENSMUSG00000021363;ENSMUSG00000022604;ENSMUSG00000002486;ENSMUSG00000011832
DUhLB	GOBP	GO:0001916	positive regulation of T cell mediated cytotoxicity	http://amigo.geneontology.org/amigo/term/GO:0001916	40	7	1.37996	5.0726	0.000389343	0.0397322	14972;15007;15013;15015;21355;110696;333715	ENSMUSG00000061232;ENSMUSG00000024339;ENSMUSG00000091705;ENSMUSG00000035929;ENSMUSG00000067235;ENSMUSG00000023083;ENSMUSG00000058124
DUhLB	GOBP	GO:0002699	positive regulation of immune effector process	http://amigo.geneontology.org/amigo/term/GO:0002699	230	19	7.93479	2.39452	0.000411399	0.0413058	11541;14063;14972;15007;15013;15015;18762;19271;21355;22034;57765;69150;80859;81897;110696;216799;230126;333715;379043	ENSMUSG00000053219;ENSMUSG00000032691;ENSMUSG00000018500;ENSMUSG00000001444;ENSMUSG00000021678;ENSMUSG00000022808;ENSMUSG00000061232;ENSMUSG00000024339;ENSMUSG00000091705;ENSMUSG00000035929;ENSMUSG00000067235;ENSMUSG00000023083;ENSMUSG00000058124;ENSMUSG00000025314;ENSMUSG00000027164;ENSMUSG00000029053;ENSMUSG00000045322;ENSMUSG00000035356;ENSMUSG00000044813
DUhLB	GOBP	GO:0010543	regulation of platelet activation	http://amigo.geneontology.org/amigo/term/GO:0010543	30	6	1.03497	5.79725	0.000481939	0.0476201	13829;18595;18761;19271;56193;94175	ENSMUSG00000020120;ENSMUSG00000022099;ENSMUSG00000026778;ENSMUSG00000025314;ENSMUSG00000029231;ENSMUSG00000022877
DUhLB	GOBP	GO:0030042	actin filament depolymerization	http://amigo.geneontology.org/amigo/term/GO:0030042	54	8	1.86295	4.29426	0.000492264	0.0478804	11567;11827;13829;13860;14063;22349;56193;68732	ENSMUSG00000026175;ENSMUSG00000025432;ENSMUSG00000020120;ENSMUSG00000021338;ENSMUSG00000021678;ENSMUSG00000022099;ENSMUSG00000023013;ENSMUSG00000015766
DUhLB	GOBP	GO:0042060	wound healing	http://amigo.geneontology.org/amigo/term/GO:0042060	370	26	12.7647	2.03687	0.00051088	0.0489266	11596;13829;14063;14065;14165;14371;14674;15442;16399;17101;17289;18173;18595;18761;19271;21802;22349;56193;56373;70945;72461;73182;73379;84004;94175;106722	ENSMUSG00000026177;ENSMUSG00000026175;ENSMUSG00000020120;ENSMUSG00000034664;ENSMUSG00000019726;ENSMUSG00000021678;ENSMUSG00000021732;ENSMUSG00000022099;ENSMUSG00000021999;ENSMUSG00000035107;ENSMUSG00000015452;ENSMUSG00000073414;ENSMUSG00000026778;ENSMUSG00000025314;ENSMUSG00000014361;ENSMUSG00000028073;ENSMUSG00000029231;ENSMUSG00000035273;ENSMUSG00000049551;ENSMUSG00000054641;ENSMUSG00000029999;…
DUhLB	GOBP	GO:0001913	T cell mediated cytotoxicity	http://amigo.geneontology.org/amigo/term/GO:0001913	68	9	2.34594	3.83642	0.000524352	0.0494559	11596;14972;15007;15013;15015;21355;110696;333715;379043	ENSMUSG00000053219;ENSMUSG00000061232;ENSMUSG00000024339;ENSMUSG00000015452;ENSMUSG00000091705;ENSMUSG00000035929;ENSMUSG00000067235;ENSMUSG00000023083;ENSMUSG00000058124
DUhLB	GOBP	GO:1902903	regulation of supramolecular fiber organization	http://amigo.geneontology.org/amigo/term/GO:1902903	332	24	11.4537	2.09539	0.000555123	0.0511652	11567;13717;13829;13860;14063;14260;16800;18761;19303;19888;20410;21749;22349;50768;56193;68606;68732;75547;80880;229589;231637;234857;260315;268396	ENSMUSG00000025900;ENSMUSG00000025925;ENSMUSG00000026175;ENSMUSG00000025432;ENSMUSG00000020120;ENSMUSG00000040711;ENSMUSG00000021338;ENSMUSG00000021678;ENSMUSG00000022099;ENSMUSG00000026181;ENSMUSG00000042099;ENSMUSG00000026778;ENSMUSG00000044042;ENSMUSG00000028059;ENSMUSG00000015711;ENSMUSG00000042121;ENSMUSG00000029528;ENSMUSG00000029675;ENSMUSG00000015766;ENSMUSG00000066406;ENSMUSG00000031523;…
DUhLB	GOBP	GO:0050766	positive regulation of phagocytosis	http://amigo.geneontology.org/amigo/term/GO:0050766	55	8	1.89745	4.21618	0.000558913	0.0511652	11596;12263;14063;17195;17289;18173;19271;94176	ENSMUSG00000026177;ENSMUSG00000020143;ENSMUSG00000021678;ENSMUSG00000015452;ENSMUSG00000024371;ENSMUSG00000024863;ENSMUSG00000025314;ENSMUSG00000014361
DUhLB	GOBP	GO:0002697	regulation of immune effector process	http://amigo.geneontology.org/amigo/term/GO:0002697	373	26	12.8682	2.02049	0.000576456	0.0520064	11541;11596;14063;14972;15007;15013;15015;16184;16859;17472;18762;19271;21354;21355;22034;57765;69150;80859;81897;110696;216799;225160;230126;333715;378460;379043	ENSMUSG00000053219;ENSMUSG00000032691;ENSMUSG00000018500;ENSMUSG00000001123;ENSMUSG00000001444;ENSMUSG00000021678;ENSMUSG00000022808;ENSMUSG00000032739;ENSMUSG00000061232;ENSMUSG00000037321;ENSMUSG00000024339;ENSMUSG00000015452;ENSMUSG00000091705;ENSMUSG00000035929;ENSMUSG00000067235;ENSMUSG00000023083;ENSMUSG00000058124;ENSMUSG00000024287;ENSMUSG00000026770;ENSMUSG00000025314;ENSMUSG00000027164;…
DUhLB	GOBP	GO:1905114	cell surface receptor signaling pathway involved in cell-cell signaling	http://amigo.geneontology.org/amigo/term/GO:1905114	498	32	17.1806	1.86257	0.00058807	0.0522963	12316;13001;13380;14165;14371;14836;16971;17289;17869;18216;18440;18762;18999;20473;20674;21405;21415;57265;67926;68339;70122;72114;107515;110355;193034;213788;217011;228357;228880;229473;231602;231637	ENSMUSG00000040249;ENSMUSG00000005952;ENSMUSG00000020692;ENSMUSG00000050288;ENSMUSG00000021182;ENSMUSG00000021095;ENSMUSG00000041995;ENSMUSG00000021732;ENSMUSG00000034913;ENSMUSG00000022758;ENSMUSG00000024387;ENSMUSG00000024406;ENSMUSG00000038805;ENSMUSG00000024858;ENSMUSG00000024868;ENSMUSG00000027253;ENSMUSG00000050199;ENSMUSG00000074939;ENSMUSG00000014361;ENSMUSG00000027568;ENSMUSG00000033767;…
DUhLB	GOBP	GO:0010639	negative regulation of organelle organization	http://amigo.geneontology.org/amigo/term/GO:0010639	374	26	12.9027	2.01509	0.000599896	0.0525965	11567;13016;13436;13829;13860;14371;16468;16800;17152;19888;21749;22349;50768;68732;74201;77832;80880;110147;213027;237107;237782;245886;246198;260315;319801;380918	ENSMUSG00000025900;ENSMUSG00000025925;ENSMUSG00000026175;ENSMUSG00000025432;ENSMUSG00000049323;ENSMUSG00000038437;ENSMUSG00000021338;ENSMUSG00000021363;ENSMUSG00000038518;ENSMUSG00000022099;ENSMUSG00000091722;ENSMUSG00000022604;ENSMUSG00000042099;ENSMUSG00000013787;ENSMUSG00000027478;ENSMUSG00000028059;ENSMUSG00000037373;ENSMUSG00000002486;ENSMUSG00000049551;ENSMUSG00000038028;ENSMUSG00000015766;…
DUhLB	GOBP	GO:0007266	Rho protein signal transduction	http://amigo.geneontology.org/amigo/term/GO:0007266	184	16	6.34784	2.52054	0.000660515	0.057107	13860;14063;14065;14674;14766;16800;26382;50768;52666;73296;75547;75687;76041;99662;223513;268739	ENSMUSG00000019467;ENSMUSG00000021589;ENSMUSG00000021678;ENSMUSG00000048924;ENSMUSG00000004562;ENSMUSG00000042895;ENSMUSG00000024013;ENSMUSG00000028059;ENSMUSG00000040600;ENSMUSG00000015766;ENSMUSG00000066406;ENSMUSG00000031523;ENSMUSG00000050147;ENSMUSG00000031785;ENSMUSG00000038604;ENSMUSG00000020611
DUhLB	GOBP	GO:1901890	positive regulation of cell junction assembly	http://amigo.geneontology.org/amigo/term/GO:1901890	32	6	1.10397	5.43492	0.000693674	0.058353	13836;14260;19271;26921;68606;94175	ENSMUSG00000026074;ENSMUSG00000026181;ENSMUSG00000025314;ENSMUSG00000044042;ENSMUSG00000022877;ENSMUSG00000006445
DUhLB	GOBP	GO:0043243	positive regulation of protein complex disassembly	http://amigo.geneontology.org/amigo/term/GO:0043243	32	6	1.10397	5.43492	0.000693674	0.058353	14063;18008;22349;56193;68732;237782	ENSMUSG00000026175;ENSMUSG00000020120;ENSMUSG00000049323;ENSMUSG00000021338;ENSMUSG00000021678;ENSMUSG00000004891
DUhLB	GOBP	GO:1902017	regulation of cilium assembly	http://amigo.geneontology.org/amigo/term/GO:1902017	57	8	1.96645	4.06825	0.000714085	0.0584892	17152;19888;74201;77609;77832;106633;213027;319565	ENSMUSG00000025900;ENSMUSG00000063450;ENSMUSG00000021363;ENSMUSG00000022604;ENSMUSG00000024169;ENSMUSG00000002486;ENSMUSG00000011832;ENSMUSG00000039632
DUhLB	GOBP	GO:0046579	positive regulation of Ras protein signal transduction	http://amigo.geneontology.org/amigo/term/GO:0046579	57	8	1.96645	4.06825	0.000714085	0.0584892	14063;14065;14165;14766;26921;75547;94176;223513	ENSMUSG00000026074;ENSMUSG00000020143;ENSMUSG00000021678;ENSMUSG00000021732;ENSMUSG00000042895;ENSMUSG00000066406;ENSMUSG00000050147;ENSMUSG00000031785
DUhLB	GOBP	GO:0030308	negative regulation of cell growth	http://amigo.geneontology.org/amigo/term/GO:0030308	186	16	6.41683	2.49344	0.000742613	0.0594571	13115;17136;18605;19271;29869;56401;68585;68755;73379;74116;75766;77832;94175;195359;218877;232441	ENSMUSG00000037370;ENSMUSG00000006724;ENSMUSG00000020458;ENSMUSG00000004798;ENSMUSG00000021904;ENSMUSG00000055128;ENSMUSG00000022303;ENSMUSG00000035107;ENSMUSG00000024011;ENSMUSG00000073399;ENSMUSG00000025314;ENSMUSG00000028641;ENSMUSG00000002486;ENSMUSG00000030222;ENSMUSG00000036634;ENSMUSG00000022877
DUhLB	GOBP	GO:0031343	positive regulation of cell killing	http://amigo.geneontology.org/amigo/term/GO:0031343	86	10	2.96692	3.3705	0.000745005	0.0594571	14063;14972;15007;15013;15015;18126;21355;110696;333715;379043	ENSMUSG00000053219;ENSMUSG00000020826;ENSMUSG00000021678;ENSMUSG00000061232;ENSMUSG00000024339;ENSMUSG00000091705;ENSMUSG00000035929;ENSMUSG00000067235;ENSMUSG00000023083;ENSMUSG00000058124
DUhLB	GOBP	GO:0006779	porphyrin-containing compound biosynthetic process	http://amigo.geneontology.org/amigo/term/GO:0006779	22	5	0.75898	6.58779	0.000777689	0.0597313	12892;18174;21405;22276;70383	ENSMUSG00000042148;ENSMUSG00000023030;ENSMUSG00000022742;ENSMUSG00000029556;ENSMUSG00000030979
DUhLB	GOBP	GO:1901626	regulation of postsynaptic membrane organization	http://amigo.geneontology.org/amigo/term/GO:1901626	22	5	0.75898	6.58779	0.000777689	0.0597313	14371;18198;228357;228880;231637	ENSMUSG00000027253;ENSMUSG00000057280;ENSMUSG00000042121;ENSMUSG00000049551;ENSMUSG00000039671
DUhLB	GOBP	GO:0030539	male genitalia development	http://amigo.geneontology.org/amigo/term/GO:0030539	22	5	0.75898	6.58779	0.000777689	0.0597313	14165;18595;20674;107515;381157	ENSMUSG00000021732;ENSMUSG00000042942;ENSMUSG00000050199;ENSMUSG00000029231;ENSMUSG00000074637
DUhLB	GOBP	GO:0051224	negative regulation of protein transport	http://amigo.geneontology.org/amigo/term/GO:0051224	187	16	6.45133	2.48011	0.000786822	0.0597313	12652;13829;14063;16535;16859;17472;20787;26921;56013;67397;68606;76497;107515;207227;216799;380918	ENSMUSG00000026074;ENSMUSG00000032691;ENSMUSG00000020538;ENSMUSG00000001123;ENSMUSG00000038453;ENSMUSG00000021194;ENSMUSG00000021678;ENSMUSG00000022099;ENSMUSG00000091722;ENSMUSG00000026181;ENSMUSG00000022829;ENSMUSG00000036398;ENSMUSG00000050199;ENSMUSG00000029616;ENSMUSG00000009545;ENSMUSG00000079363
DUhLB	GOBP	GO:0030193	regulation of blood coagulation	http://amigo.geneontology.org/amigo/term/GO:0030193	72	9	2.48394	3.62328	0.000801619	0.0601214	13829;14063;15442;18595;18761;19271;56193;56373;94175	ENSMUSG00000020120;ENSMUSG00000021678;ENSMUSG00000022099;ENSMUSG00000021999;ENSMUSG00000026778;ENSMUSG00000025314;ENSMUSG00000029231;ENSMUSG00000035273;ENSMUSG00000022877
DUhLB	GOBP	GO:0009611	response to wounding	http://amigo.geneontology.org/amigo/term/GO:0009611	488	31	16.8356	1.84134	0.00085871	0.0636366	11596;13829;14063;14065;14165;14371;14674;15442;16399;17101;17136;17181;17289;18173;18595;18761;18826;19271;21802;22349;56193;56373;70945;72461;73182;73379;75687;84004;94175;106722;226123	ENSMUSG00000026177;ENSMUSG00000026175;ENSMUSG00000020120;ENSMUSG00000034664;ENSMUSG00000019726;ENSMUSG00000021678;ENSMUSG00000021732;ENSMUSG00000022099;ENSMUSG00000021998;ENSMUSG00000021999;ENSMUSG00000022324;ENSMUSG00000035107;ENSMUSG00000015452;ENSMUSG00000073414;ENSMUSG00000049670;ENSMUSG00000026778;ENSMUSG00000025314;ENSMUSG00000014361;ENSMUSG00000028073;ENSMUSG00000029231;ENSMUSG00000035273;…
DUhLB	GOBP	GO:1900046	regulation of hemostasis	http://amigo.geneontology.org/amigo/term/GO:1900046	73	9	2.51843	3.57365	0.000886909	0.0649531	13829;14063;15442;18595;18761;19271;56193;56373;94175	ENSMUSG00000020120;ENSMUSG00000021678;ENSMUSG00000022099;ENSMUSG00000021999;ENSMUSG00000026778;ENSMUSG00000025314;ENSMUSG00000029231;ENSMUSG00000035273;ENSMUSG00000022877
DUhLB	GOBP	GO:0045926	negative regulation of growth	http://amigo.geneontology.org/amigo/term/GO:0045926	265	20	9.14226	2.18764	0.000922815	0.0667968	13115;16468;17136;17195;18605;19206;19271;19377;29869;56401;68585;68755;73379;74116;75766;77832;94175;195359;218877;232441	ENSMUSG00000037370;ENSMUSG00000006724;ENSMUSG00000020458;ENSMUSG00000062115;ENSMUSG00000004798;ENSMUSG00000038518;ENSMUSG00000021466;ENSMUSG00000021904;ENSMUSG00000055128;ENSMUSG00000022303;ENSMUSG00000035107;ENSMUSG00000024011;ENSMUSG00000073399;ENSMUSG00000024863;ENSMUSG00000025314;ENSMUSG00000028641;ENSMUSG00000002486;ENSMUSG00000030222;ENSMUSG00000036634;ENSMUSG00000022877
DUhLB	GOBP	GO:2000316	regulation of T-helper 17 type immune response	http://amigo.geneontology.org/amigo/term/GO:2000316	23	5	0.793479	6.30136	0.000965759	0.0685047	16859;18761;57765;80859;216799	ENSMUSG00000032691;ENSMUSG00000001123;ENSMUSG00000001444;ENSMUSG00000026778;ENSMUSG00000035356
DUhLB	GOBP	GO:0030488	tRNA methylation	http://amigo.geneontology.org/amigo/term/GO:0030488	34	6	1.17297	5.11522	0.000971018	0.0685047	17299;52575;54632;57773;69934;76357	ENSMUSG00000006732;ENSMUSG00000034442;ENSMUSG00000044763;ENSMUSG00000024037;ENSMUSG00000035601;ENSMUSG00000031171
DUhLB	GOBP	GO:0001912	positive regulation of leukocyte mediated cytotoxicity	http://amigo.geneontology.org/amigo/term/GO:0001912	74	9	2.55293	3.52536	0.000979425	0.0685047	14063;14972;15007;15013;15015;21355;110696;333715;379043	ENSMUSG00000053219;ENSMUSG00000021678;ENSMUSG00000061232;ENSMUSG00000024339;ENSMUSG00000091705;ENSMUSG00000035929;ENSMUSG00000067235;ENSMUSG00000023083;ENSMUSG00000058124
DUhLB	GOBP	GO:0032233	positive regulation of actin filament bundle assembly	http://amigo.geneontology.org/amigo/term/GO:0032233	60	8	2.06995	3.86483	0.00101008	0.0690959	18761;19303;20410;22349;56193;68606;68732;268396	ENSMUSG00000026175;ENSMUSG00000020120;ENSMUSG00000040711;ENSMUSG00000021338;ENSMUSG00000026181;ENSMUSG00000026778;ENSMUSG00000029528;ENSMUSG00000022091
DUhLB	GOBP	GO:2000514	regulation of CD4-positive, alpha-beta T cell activation	http://amigo.geneontology.org/amigo/term/GO:2000514	60	8	2.06995	3.86483	0.00101008	0.0690959	11596;16859;18761;18762;57765;80859;216799;230126	ENSMUSG00000032691;ENSMUSG00000001123;ENSMUSG00000001444;ENSMUSG00000015452;ENSMUSG00000026778;ENSMUSG00000029053;ENSMUSG00000035356;ENSMUSG00000044813
DUhLB	GOBP	GO:0042742	defense response to bacterium	http://amigo.geneontology.org/amigo/term/GO:0042742	269	20	9.28026	2.15511	0.00110844	0.0750001	12652;13836;14000;14063;14972;16859;17101;17195;17951;17952;18126;18173;19194;69444;76497;81897;192188;216799;626578;654458	ENSMUSG00000026177;ENSMUSG00000035459;ENSMUSG00000032691;ENSMUSG00000020826;ENSMUSG00000001123;ENSMUSG00000020945;ENSMUSG00000021194;ENSMUSG00000019726;ENSMUSG00000021678;ENSMUSG00000071203;ENSMUSG00000078942;ENSMUSG00000075572;ENSMUSG00000022191;ENSMUSG00000061232;ENSMUSG00000036398;ENSMUSG00000024863;ENSMUSG00000042459;ENSMUSG00000105096;ENSMUSG00000045322;ENSMUSG00000006445
DUhLB	GOBP	GO:0001656	metanephros development	http://amigo.geneontology.org/amigo/term/GO:0001656	91	10	3.13942	3.1853	0.00115974	0.0776278	11827;14165;14260;17869;18595;19206;19713;107515;241226;381157	ENSMUSG00000021466;ENSMUSG00000021732;ENSMUSG00000023013;ENSMUSG00000042942;ENSMUSG00000026768;ENSMUSG00000050199;ENSMUSG00000044042;ENSMUSG00000029231;ENSMUSG00000030110;ENSMUSG00000022346
DUhLB	GOBP	GO:0019884	antigen processing and presentation of exogenous antigen	http://amigo.geneontology.org/amigo/term/GO:0019884	24	5	0.827979	6.0388	0.00118562	0.0778407	14972;15001;21354;21355;22034	ENSMUSG00000061232;ENSMUSG00000024334;ENSMUSG00000037321;ENSMUSG00000024339;ENSMUSG00000027164
DUhLB	GOBP	GO:0050818	regulation of coagulation	http://amigo.geneontology.org/amigo/term/GO:0050818	76	9	2.62193	3.43258	0.00118793	0.0778407	13829;14063;15442;18595;18761;19271;56193;56373;94175	ENSMUSG00000020120;ENSMUSG00000021678;ENSMUSG00000022099;ENSMUSG00000021999;ENSMUSG00000026778;ENSMUSG00000025314;ENSMUSG00000029231;ENSMUSG00000035273;ENSMUSG00000022877
DUhLB	GOBP	GO:0043242	negative regulation of protein complex disassembly	http://amigo.geneontology.org/amigo/term/GO:0043242	77	9	2.65643	3.388	0.00130486	0.0846117	11567;13829;13860;16800;19888;22349;68732;260315;100502698	ENSMUSG00000025900;ENSMUSG00000026175;ENSMUSG00000025432;ENSMUSG00000021338;ENSMUSG00000022099;ENSMUSG00000035629;ENSMUSG00000028059;ENSMUSG00000015766;ENSMUSG00000020181
DUhLB	GOBP	GO:0030834	regulation of actin filament depolymerization	http://amigo.geneontology.org/amigo/term/GO:0030834	49	7	1.69046	4.14089	0.0013723	0.0853956	11567;13829;13860;14063;22349;56193;68732	ENSMUSG00000026175;ENSMUSG00000025432;ENSMUSG00000020120;ENSMUSG00000021338;ENSMUSG00000021678;ENSMUSG00000022099;ENSMUSG00000015766
DUhLB	GOBP	GO:0050878	regulation of body fluid levels	http://amigo.geneontology.org/amigo/term/GO:0050878	334	23	11.5227	1.99606	0.00137363	0.0853956	11827;13829;14063;14065;14165;14674;15442;16399;17101;17289;18595;18761;19116;19271;22436;56193;56373;70945;73182;94175;106722;229574;246198	ENSMUSG00000020120;ENSMUSG00000038437;ENSMUSG00000034664;ENSMUSG00000019726;ENSMUSG00000021678;ENSMUSG00000021732;ENSMUSG00000022099;ENSMUSG00000021999;ENSMUSG00000005268;ENSMUSG00000023013;ENSMUSG00000073414;ENSMUSG00000024066;ENSMUSG00000026778;ENSMUSG00000025314;ENSMUSG00000014361;ENSMUSG00000028073;ENSMUSG00000049133;ENSMUSG00000029231;ENSMUSG00000035273;ENSMUSG00000054641;ENSMUSG00000050147;…
DUhLB	GOBP	GO:0046578	regulation of Ras protein signal transduction	http://amigo.geneontology.org/amigo/term/GO:0046578	216	17	7.45181	2.28133	0.00138472	0.0853956	13860;14063;14065;14165;14766;16800;26382;26921;50768;52666;75547;75687;76041;94176;99662;223513;268739	ENSMUSG00000026074;ENSMUSG00000019467;ENSMUSG00000020143;ENSMUSG00000021678;ENSMUSG00000048924;ENSMUSG00000021732;ENSMUSG00000004562;ENSMUSG00000042895;ENSMUSG00000024013;ENSMUSG00000028059;ENSMUSG00000040600;ENSMUSG00000015766;ENSMUSG00000066406;ENSMUSG00000031523;ENSMUSG00000050147;ENSMUSG00000031785;ENSMUSG00000038604
DUhLB	GOBP	GO:0002708	positive regulation of lymphocyte mediated immunity	http://amigo.geneontology.org/amigo/term/GO:0002708	126	12	4.34689	2.7606	0.00139049	0.0853956	14972;15007;15013;15015;18762;21355;22034;57765;110696;216799;333715;379043	ENSMUSG00000053219;ENSMUSG00000032691;ENSMUSG00000001444;ENSMUSG00000061232;ENSMUSG00000024339;ENSMUSG00000091705;ENSMUSG00000035929;ENSMUSG00000067235;ENSMUSG00000023083;ENSMUSG00000058124;ENSMUSG00000027164;ENSMUSG00000029053
DUhLB	GOBP	GO:0002504	antigen processing and presentation of peptide or polysaccharide antigen via MHC class II	http://amigo.geneontology.org/amigo/term/GO:0002504	15	4	0.517487	7.72967	0.00141381	0.0853956	15001;15002;22034;381091	ENSMUSG00000024334;ENSMUSG00000041538;ENSMUSG00000067341;ENSMUSG00000027164
DUhLB	GOBP	GO:0002694	regulation of leukocyte activation	http://amigo.geneontology.org/amigo/term/GO:0002694	482	30	16.6286	1.80412	0.00142042	0.0853956	11541;11596;14000;14063;14087;14165;15001;16184;16859;17101;17289;18019;18761;18762;20555;22034;26565;57765;57916;69150;80859;81897;208154;216799;225160;229473;230126;242202;378460;547431	ENSMUSG00000032691;ENSMUSG00000010142;ENSMUSG00000018500;ENSMUSG00000001123;ENSMUSG00000078763;ENSMUSG00000001444;ENSMUSG00000019726;ENSMUSG00000021678;ENSMUSG00000021732;ENSMUSG00000022191;ENSMUSG00000022683;ENSMUSG00000022808;ENSMUSG00000052013;ENSMUSG00000032739;ENSMUSG00000024334;ENSMUSG00000024340;ENSMUSG00000015452;ENSMUSG00000024287;ENSMUSG00000026778;ENSMUSG00000026770;ENSMUSG00000027164;…
DUhLB	GOBP	GO:0002250	adaptive immune response	http://amigo.geneontology.org/amigo/term/GO:0002250	397	26	13.6961	1.89834	0.00142406	0.0853956	11596;12263;12268;14972;15007;15013;15015;16859;17101;17195;18173;18761;18762;21354;21355;22034;57765;57916;80859;94178;110696;208154;216799;225160;333715;379043	ENSMUSG00000026177;ENSMUSG00000053219;ENSMUSG00000032691;ENSMUSG00000010142;ENSMUSG00000001123;ENSMUSG00000001444;ENSMUSG00000019726;ENSMUSG00000052013;ENSMUSG00000061232;ENSMUSG00000037321;ENSMUSG00000024339;ENSMUSG00000015452;ENSMUSG00000073418;ENSMUSG00000024371;ENSMUSG00000091705;ENSMUSG00000035929;ENSMUSG00000067235;ENSMUSG00000023083;ENSMUSG00000058124;ENSMUSG00000024287;ENSMUSG00000024863;…
DUhLB	GOBP	GO:0051894	positive regulation of focal adhesion assembly	http://amigo.geneontology.org/amigo/term/GO:0051894	25	5	0.862478	5.79725	0.00144041	0.0853956	14260;19271;26921;68606;94175	ENSMUSG00000026074;ENSMUSG00000026181;ENSMUSG00000025314;ENSMUSG00000044042;ENSMUSG00000022877
DUhLB	GOBP	GO:0033014	tetrapyrrole biosynthetic process	http://amigo.geneontology.org/amigo/term/GO:0033014	25	5	0.862478	5.79725	0.00144041	0.0853956	12892;18174;21405;22276;70383	ENSMUSG00000042148;ENSMUSG00000023030;ENSMUSG00000022742;ENSMUSG00000029556;ENSMUSG00000030979
DUhLB	GOBP	GO:0035107	appendage morphogenesis	http://amigo.geneontology.org/amigo/term/GO:0035107	162	14	5.58885	2.50499	0.00148808	0.0865731	12288;13380;14119;14165;14260;15438;19206;21405;73692;81896;99377;106633;228357;544696	ENSMUSG00000038122;ENSMUSG00000021466;ENSMUSG00000021732;ENSMUSG00000039801;ENSMUSG00000024169;ENSMUSG00000024598;ENSMUSG00000024868;ENSMUSG00000043342;ENSMUSG00000027253;ENSMUSG00000044042;ENSMUSG00000027547;ENSMUSG00000029556;ENSMUSG00000030323;ENSMUSG00000051331
DUhLB	GOBP	GO:0035108	limb morphogenesis	http://amigo.geneontology.org/amigo/term/GO:0035108	162	14	5.58885	2.50499	0.00148808	0.0865731	12288;13380;14119;14165;14260;15438;19206;21405;73692;81896;99377;106633;228357;544696	ENSMUSG00000038122;ENSMUSG00000021466;ENSMUSG00000021732;ENSMUSG00000039801;ENSMUSG00000024169;ENSMUSG00000024598;ENSMUSG00000024868;ENSMUSG00000043342;ENSMUSG00000027253;ENSMUSG00000044042;ENSMUSG00000027547;ENSMUSG00000029556;ENSMUSG00000030323;ENSMUSG00000051331
DUhLB	GOBP	GO:0051057	positive regulation of small GTPase mediated signal transduction	http://amigo.geneontology.org/amigo/term/GO:0051057	64	8	2.20794	3.62328	0.00154912	0.0892897	14063;14065;14165;14766;26921;75547;94176;223513	ENSMUSG00000026074;ENSMUSG00000020143;ENSMUSG00000021678;ENSMUSG00000021732;ENSMUSG00000042895;ENSMUSG00000066406;ENSMUSG00000050147;ENSMUSG00000031785
DUhLB	GOBP	GO:0032103	positive regulation of response to external stimulus	http://amigo.geneontology.org/amigo/term/GO:0032103	277	20	9.55625	2.09287	0.00157705	0.0900656	11541;11596;12773;13040;13115;14063;14165;16859;19271;20290;22034;56069;56373;68606;69150;80859;81897;94175;242202;380705	ENSMUSG00000006724;ENSMUSG00000018500;ENSMUSG00000089876;ENSMUSG00000001123;ENSMUSG00000020702;ENSMUSG00000021678;ENSMUSG00000021732;ENSMUSG00000021999;ENSMUSG00000026181;ENSMUSG00000022808;ENSMUSG00000015452;ENSMUSG00000024578;ENSMUSG00000025314;ENSMUSG00000027164;ENSMUSG00000038642;ENSMUSG00000053965;ENSMUSG00000045322;ENSMUSG00000047898;ENSMUSG00000022877;ENSMUSG00000035356
DUhLB	GOBP	GO:0032231	regulation of actin filament bundle assembly	http://amigo.geneontology.org/amigo/term/GO:0032231	96	10	3.31191	3.0194	0.00174621	0.0988197	18761;19303;20410;22349;50768;56193;68606;68732;80880;268396	ENSMUSG00000026175;ENSMUSG00000020120;ENSMUSG00000040711;ENSMUSG00000021338;ENSMUSG00000026181;ENSMUSG00000042099;ENSMUSG00000026778;ENSMUSG00000029528;ENSMUSG00000031523;ENSMUSG00000022091
DUK	GOBP	GO:0044782	cilium organization	http://amigo.geneontology.org/amigo/term/GO:0044782	326	22	5.87233	3.74639	1.26152e-07	0.000488807	12009;16776;52392;67161;67661;69707;74201;76260;83922;98376;109065;110082;195208;214704;218232;218630;231214;232943;319565;546886;622408;100101919	ENSMUSG00000101337;ENSMUSG00000044768;ENSMUSG00000039781;ENSMUSG00000020973;ENSMUSG00000063450;ENSMUSG00000021013;ENSMUSG00000035910;ENSMUSG00000038042;ENSMUSG00000042417;ENSMUSG00000074651;ENSMUSG00000022262;ENSMUSG00000035578;ENSMUSG00000022604;ENSMUSG00000038564;ENSMUSG00000039765;ENSMUSG00000094282;ENSMUSG00000046192;ENSMUSG00000029790;ENSMUSG00000040714;ENSMUSG00000040124;ENSMUSG00000015647;…
DUK	GOBP	GO:0060271	cilium assembly	http://amigo.geneontology.org/amigo/term/GO:0060271	303	21	5.45802	3.84755	1.57046e-07	0.000488807	12009;16776;52392;67161;67661;69707;74201;76260;83922;98376;109065;110082;195208;214704;218232;218630;231214;319565;546886;622408;100101919	ENSMUSG00000101337;ENSMUSG00000044768;ENSMUSG00000039781;ENSMUSG00000020973;ENSMUSG00000063450;ENSMUSG00000021013;ENSMUSG00000035910;ENSMUSG00000038042;ENSMUSG00000042417;ENSMUSG00000074651;ENSMUSG00000022262;ENSMUSG00000035578;ENSMUSG00000022604;ENSMUSG00000038564;ENSMUSG00000039765;ENSMUSG00000094282;ENSMUSG00000046192;ENSMUSG00000029790;ENSMUSG00000040124;ENSMUSG00000015647;ENSMUSG00000059834
DU6	KEGG	mmu04614	Renin-angiotensin system	http://www.kegg.jp/kegg-bin/show_pathway?mmu04614+13646+13648+16613+16616+16617+16618+16622+16623+16624+240028	36	10	0.726526	13.7641	1.38385e-09	4.28995e-07	13646;13648;16613;16616;16617;16618;16622;16623;16624;240028	ENSMUSG00000023845;ENSMUSG00000063089;ENSMUSG00000063133;ENSMUSG00000059042;ENSMUSG00000044485;ENSMUSG00000053719;ENSMUSG00000066516;ENSMUSG00000060177;ENSMUSG00000063713;ENSMUSG00000066512
DU6	KEGG	mmu04961	Endocrine and other factor-regulated calcium reabsorption	http://www.kegg.jp/kegg-bin/show_pathway?mmu04961+13646+13648+16613+16616+16617+16618+16622+16623+16624	54	9	1.08979	8.25848	1.09234e-06	0.000169312	13646;13648;16613;16616;16617;16618;16622;16623;16624	ENSMUSG00000063089;ENSMUSG00000063133;ENSMUSG00000059042;ENSMUSG00000044485;ENSMUSG00000053719;ENSMUSG00000066516;ENSMUSG00000060177;ENSMUSG00000063713;ENSMUSG00000066512
DU6	KEGG	mmu04142	Lysosome	http://www.kegg.jp/kegg-bin/show_pathway?mmu04142+11765+11776+16004+18145+21871+27419+27426+56325+56629	124	9	2.50248	3.59644	0.00087286	0.0901955	11765;11776;16004;18145;21871;27419;27426;56325;56629	ENSMUSG00000020198;ENSMUSG00000001751;ENSMUSG00000023143;ENSMUSG00000023830;ENSMUSG00000024413;ENSMUSG00000028185;ENSMUSG00000029408;ENSMUSG00000038023;ENSMUSG00000031731
DU6P	KEGG	mmu05150	Staphylococcus aureus infection	http://www.kegg.jp/kegg-bin/show_pathway?mmu05150+11537+14131+15139+16415+16661+211924+246256	56	7	1.29934	5.38737	0.00028754	0.0891374	11537;14131;15139;16415;16661;211924;246256	ENSMUSG00000059089;ENSMUSG00000059498;ENSMUSG00000061780;ENSMUSG00000000157;ENSMUSG00000034774;ENSMUSG00000026874;ENSMUSG00000019761
DUC	KEGG	mmu04020	Calcium signaling pathway	http://www.kegg.jp/kegg-bin/show_pathway?mmu04020+102093+104110+108071+11548+14683+16439+170732+19229+320404+320707+54140+80796	184	12	3.57994	3.35201	0.000237003	0.073471	102093;104110;108071;11548;14683;16439;170732;19229;320404;320707;54140;80796	ENSMUSG00000038855;ENSMUSG00000020123;ENSMUSG00000050541;ENSMUSG00000033765;ENSMUSG00000022220;ENSMUSG00000059456;ENSMUSG00000027523;ENSMUSG00000030287;ENSMUSG00000036879;ENSMUSG00000039079;ENSMUSG00000031376;ENSMUSG00000049583
DUC	KEGG	mmu04925	Aldosterone synthesis and secretion	http://www.kegg.jp/kegg-bin/show_pathway?mmu04925+104110+12915+13079+14683+16439+16835+320707+80796	100	8	1.94562	4.1118	0.000704461	0.0922473	104110;12915;13079;14683;16439;16835;320707;80796	ENSMUSG00000033765;ENSMUSG00000022220;ENSMUSG00000015461;ENSMUSG00000024365;ENSMUSG00000027523;ENSMUSG00000030287;ENSMUSG00000032193;ENSMUSG00000031376
DUC	KEGG	mmu04270	Vascular smooth muscle contraction	http://www.kegg.jp/kegg-bin/show_pathway?mmu04270+104110+11548+14683+16439+16532+230639+329251+54140+80796	129	9	2.50985	3.58587	0.000892716	0.0922473	104110;11548;14683;16439;16532;230639;329251;54140;80796	ENSMUSG00000073557;ENSMUSG00000020123;ENSMUSG00000050541;ENSMUSG00000033765;ENSMUSG00000022220;ENSMUSG00000027523;ENSMUSG00000083138;ENSMUSG00000030287;ENSMUSG00000031576
DUhLB	KEGG	mmu04612	Antigen processing and presentation	http://www.kegg.jp/kegg-bin/show_pathway?mmu04612+110696+13040+14960+14961+14969+14972+14998+15001+15002+15007+15013+15015+21354+21355+333715	91	15	3.48604	4.30287	1.57928e-06	0.000421897	110696;13040;14960;14961;14969;14972;14998;15001;15002;15007;15013;15015;21354;21355;333715	ENSMUSG00000061232;ENSMUSG00000024334;ENSMUSG00000037649;ENSMUSG00000037321;ENSMUSG00000024339;ENSMUSG00000041538;ENSMUSG00000073421;ENSMUSG00000036594;ENSMUSG00000060586;ENSMUSG00000091705;ENSMUSG00000035929;ENSMUSG00000067235;ENSMUSG00000023083;ENSMUSG00000058124;ENSMUSG00000038642
DUhLB	KEGG	mmu05330	Allograft rejection	http://www.kegg.jp/kegg-bin/show_pathway?mmu05330+110696+14960+14961+14969+14972+14998+15001+15002+15007+15013+15015+333715	64	12	2.45172	4.89452	4.43954e-06	0.000421897	110696;14960;14961;14969;14972;14998;15001;15002;15007;15013;15015;333715	ENSMUSG00000061232;ENSMUSG00000024334;ENSMUSG00000037649;ENSMUSG00000041538;ENSMUSG00000073421;ENSMUSG00000036594;ENSMUSG00000060586;ENSMUSG00000091705;ENSMUSG00000035929;ENSMUSG00000067235;ENSMUSG00000023083;ENSMUSG00000058124
DUhLB	KEGG	mmu05332	Graft-versus-host disease	http://www.kegg.jp/kegg-bin/show_pathway?mmu05332+110696+14960+14961+14969+14972+14998+15001+15002+15007+15013+15015+333715	65	12	2.49003	4.81922	5.26043e-06	0.000421897	110696;14960;14961;14969;14972;14998;15001;15002;15007;15013;15015;333715	ENSMUSG00000061232;ENSMUSG00000024334;ENSMUSG00000037649;ENSMUSG00000041538;ENSMUSG00000073421;ENSMUSG00000036594;ENSMUSG00000060586;ENSMUSG00000091705;ENSMUSG00000035929;ENSMUSG00000067235;ENSMUSG00000023083;ENSMUSG00000058124
DUhLB	KEGG	mmu05416	Viral myocarditis	http://www.kegg.jp/kegg-bin/show_pathway?mmu05416+110696+14960+14961+14969+14972+14998+15001+15002+15007+15013+15015+16773+208643+333715	88	14	3.37112	4.15293	5.44384e-06	0.000421897	110696;14960;14961;14969;14972;14998;15001;15002;15007;15013;15015;16773;208643;333715	ENSMUSG00000019899;ENSMUSG00000045983;ENSMUSG00000061232;ENSMUSG00000024334;ENSMUSG00000037649;ENSMUSG00000041538;ENSMUSG00000073421;ENSMUSG00000036594;ENSMUSG00000060586;ENSMUSG00000091705;ENSMUSG00000035929;ENSMUSG00000067235;ENSMUSG00000023083;ENSMUSG00000058124
DUhLB	KEGG	mmu04940	Type I diabetes mellitus	http://www.kegg.jp/kegg-bin/show_pathway?mmu04940+110696+14960+14961+14969+14972+14998+15001+15002+15007+15013+15015+333715	70	12	2.68157	4.47499	1.1698e-05	0.000725278	110696;14960;14961;14969;14972;14998;15001;15002;15007;15013;15015;333715	ENSMUSG00000061232;ENSMUSG00000024334;ENSMUSG00000037649;ENSMUSG00000041538;ENSMUSG00000073421;ENSMUSG00000036594;ENSMUSG00000060586;ENSMUSG00000091705;ENSMUSG00000035929;ENSMUSG00000067235;ENSMUSG00000023083;ENSMUSG00000058124
DUhLB	KEGG	mmu05320	Autoimmune thyroid disease	http://www.kegg.jp/kegg-bin/show_pathway?mmu05320+110696+14960+14961+14969+14972+14998+15001+15002+15007+15013+15015+333715	79	12	3.02634	3.96518	4.13243e-05	0.00193987	110696;14960;14961;14969;14972;14998;15001;15002;15007;15013;15015;333715	ENSMUSG00000061232;ENSMUSG00000024334;ENSMUSG00000037649;ENSMUSG00000041538;ENSMUSG00000073421;ENSMUSG00000036594;ENSMUSG00000060586;ENSMUSG00000091705;ENSMUSG00000035929;ENSMUSG00000067235;ENSMUSG00000023083;ENSMUSG00000058124
DUhLB	KEGG	mmu05150	Staphylococcus aureus infection	http://www.kegg.jp/kegg-bin/show_pathway?mmu05150+12263+12268+14960+14961+14962+14969+14998+15001+15002+17195	56	10	2.14526	4.66145	4.38034e-05	0.00193987	12263;12268;14960;14961;14962;14969;14998;15001;15002;17195	ENSMUSG00000024334;ENSMUSG00000037649;ENSMUSG00000041538;ENSMUSG00000073421;ENSMUSG00000036594;ENSMUSG00000060586;ENSMUSG00000073418;ENSMUSG00000090231;ENSMUSG00000024371;ENSMUSG00000024863
DUhLB	KEGG	mmu05168	Herpes simplex infection	http://www.kegg.jp/kegg-bin/show_pathway?mmu05168+110696+13001+14886+14960+14961+14969+14972+14998+15001+15002+15007+15013+15015+21354+21355+22034+333715+57080+58235+71586+81897	215	21	8.23625	2.5497	7.22984e-05	0.00269558	110696;13001;14886;14960;14961;14969;14972;14998;15001;15002;15007;15013;15015;21354;21355;22034;333715;57080;58235;71586;81897	ENSMUSG00000061232;ENSMUSG00000024334;ENSMUSG00000037649;ENSMUSG00000037321;ENSMUSG00000024339;ENSMUSG00000041538;ENSMUSG00000073421;ENSMUSG00000036594;ENSMUSG00000060586;ENSMUSG00000024387;ENSMUSG00000091705;ENSMUSG00000035929;ENSMUSG00000067235;ENSMUSG00000023083;ENSMUSG00000058124;ENSMUSG00000026896;ENSMUSG00000027164;ENSMUSG00000060261;ENSMUSG00000023079;ENSMUSG00000032012;ENSMUSG00000045322
DUhLB	KEGG	mmu04514	Cell adhesion molecules (CAMs)	http://www.kegg.jp/kegg-bin/show_pathway?mmu04514+110696+12739+14960+14961+14969+14972+14998+15001+15002+15007+15013+15015+17136+241226+333715+57255+58235+80883	169	18	6.47408	2.78032	7.82587e-05	0.00269558	110696;12739;14960;14961;14969;14972;14998;15001;15002;15007;15013;15015;17136;241226;333715;57255;58235;80883	ENSMUSG00000061232;ENSMUSG00000024334;ENSMUSG00000037649;ENSMUSG00000041538;ENSMUSG00000073421;ENSMUSG00000036594;ENSMUSG00000060586;ENSMUSG00000091705;ENSMUSG00000035929;ENSMUSG00000067235;ENSMUSG00000023083;ENSMUSG00000058124;ENSMUSG00000026768;ENSMUSG00000008843;ENSMUSG00000070473;ENSMUSG00000036634;ENSMUSG00000032012;ENSMUSG00000059857
DUhLB	KEGG	mmu04658	Th1 and Th2 cell differentiation	http://www.kegg.jp/kegg-bin/show_pathway?mmu04658+14960+14961+14969+14998+15001+15002+16184+18019+18761+19057+19668+57765	87	12	3.33281	3.60057	0.000108762	0.00337163	14960;14961;14969;14998;15001;15002;16184;18019;18761;19057;19668;57765	ENSMUSG00000001444;ENSMUSG00000022092;ENSMUSG00000024334;ENSMUSG00000037649;ENSMUSG00000041538;ENSMUSG00000073421;ENSMUSG00000036594;ENSMUSG00000060586;ENSMUSG00000026778;ENSMUSG00000026770;ENSMUSG00000017007;ENSMUSG00000027544
DUhLB	KEGG	mmu04974	Protein digestion and absorption	http://www.kegg.jp/kegg-bin/show_pathway?mmu04974+12815+12828+12829+13717+16535+245026+56373+665033+67868+68553+72461+94216	90	12	3.44773	3.48055	0.000151539	0.00427065	12815;12828;12829;13717;16535;245026;56373;665033;67868;68553;72461;94216	ENSMUSG00000067158;ENSMUSG00000079465;ENSMUSG00000021999;ENSMUSG00000024330;ENSMUSG00000023433;ENSMUSG00000029675;ENSMUSG00000061119;ENSMUSG00000009545;ENSMUSG00000043719;ENSMUSG00000091345;ENSMUSG00000032572;ENSMUSG00000031273
DUhLB	KEGG	mmu05310	Asthma	http://www.kegg.jp/kegg-bin/show_pathway?mmu05310+14960+14961+14969+14998+15001+15002	25	6	0.957704	6.26498	0.000287881	0.00716125	14960;14961;14969;14998;15001;15002	ENSMUSG00000024334;ENSMUSG00000037649;ENSMUSG00000041538;ENSMUSG00000073421;ENSMUSG00000036594;ENSMUSG00000060586
DUhLB	KEGG	mmu04512	ECM-receptor interaction	http://www.kegg.jp/kegg-bin/show_pathway?mmu04512+12828+12829+16399+16420+16773+241226+245026+665033+68553+81877+94216	83	11	3.17958	3.45958	0.00030031	0.00716125	12828;12829;16399;16420;16773;241226;245026;665033;68553;81877;94216	ENSMUSG00000067158;ENSMUSG00000079465;ENSMUSG00000019899;ENSMUSG00000034664;ENSMUSG00000033327;ENSMUSG00000026768;ENSMUSG00000026971;ENSMUSG00000043719;ENSMUSG00000091345;ENSMUSG00000032572;ENSMUSG00000031273
DUhLB	KEGG	mmu04145	Phagosome	http://www.kegg.jp/kegg-bin/show_pathway?mmu04145+110696+13040+14960+14961+14969+14972+14998+15001+15002+15007+15013+15015+17195+21354+21355+333715+66212	181	17	6.93378	2.45177	0.000555166	0.012293	110696;13040;14960;14961;14969;14972;14998;15001;15002;15007;15013;15015;17195;21354;21355;333715;66212	ENSMUSG00000061232;ENSMUSG00000024334;ENSMUSG00000037649;ENSMUSG00000037321;ENSMUSG00000024339;ENSMUSG00000041538;ENSMUSG00000073421;ENSMUSG00000036594;ENSMUSG00000060586;ENSMUSG00000091705;ENSMUSG00000035929;ENSMUSG00000067235;ENSMUSG00000023083;ENSMUSG00000058124;ENSMUSG00000024863;ENSMUSG00000038642;ENSMUSG00000053317
DUhLB	KEGG	mmu04144	Endocytosis	http://www.kegg.jp/kegg-bin/show_pathway?mmu04144+110355+110696+11771+13196+13855+14972+15007+15013+15015+16184+18595+18762+22034+227288+227733+268451+330192+333715+347722+57440+67064+69150	270	22	10.3432	2.127	0.00065873	0.0136138	110355;110696;11771;13196;13855;14972;15007;15013;15015;16184;18595;18762;22034;227288;227733;268451;330192;333715;347722;57440;67064;69150	ENSMUSG00000048480;ENSMUSG00000001036;ENSMUSG00000017639;ENSMUSG00000022377;ENSMUSG00000022808;ENSMUSG00000061232;ENSMUSG00000091705;ENSMUSG00000035929;ENSMUSG00000067235;ENSMUSG00000023083;ENSMUSG00000058124;ENSMUSG00000024065;ENSMUSG00000024858;ENSMUSG00000026770;ENSMUSG00000046854;ENSMUSG00000027164;ENSMUSG00000029053;ENSMUSG00000029231;ENSMUSG00000060279;ENSMUSG00000055013;ENSMUSG00000109901;…
DUhLB	KEGG	mmu04672	Intestinal immune network for IgA production	http://www.kegg.jp/kegg-bin/show_pathway?mmu04672+14960+14961+14969+14998+15001+15002+57916	43	7	1.64725	4.2495	0.00111225	0.0215499	14960;14961;14969;14998;15001;15002;57916	ENSMUSG00000010142;ENSMUSG00000024334;ENSMUSG00000037649;ENSMUSG00000041538;ENSMUSG00000073421;ENSMUSG00000036594;ENSMUSG00000060586
DUhLB	KEGG	mmu04659	Th17 cell differentiation	http://www.kegg.jp/kegg-bin/show_pathway?mmu04659+14960+14961+14969+14998+15001+15002+16184+18019+18761+19057+57765	102	11	3.90743	2.81515	0.00173786	0.0316904	14960;14961;14969;14998;15001;15002;16184;18019;18761;19057;57765	ENSMUSG00000001444;ENSMUSG00000022092;ENSMUSG00000024334;ENSMUSG00000037649;ENSMUSG00000041538;ENSMUSG00000073421;ENSMUSG00000036594;ENSMUSG00000060586;ENSMUSG00000026778;ENSMUSG00000026770;ENSMUSG00000027544
DUhLB	KEGG	mmu05166	Human T-cell leukemia virus 1 infection	http://www.kegg.jp/kegg-bin/show_pathway?mmu05166+110696+14371+14960+14961+14969+14972+14998+15001+15002+15007+15013+15015+16184+17869+18019+18595+18973+19057+333715+382056+57265	282	21	10.8029	1.94392	0.002665	0.0458972	110696;14371;14960;14961;14969;14972;14998;15001;15002;15007;15013;15015;16184;17869;18019;18595;18973;19057;333715;382056;57265	ENSMUSG00000050288;ENSMUSG00000022092;ENSMUSG00000061232;ENSMUSG00000024334;ENSMUSG00000037649;ENSMUSG00000041538;ENSMUSG00000073421;ENSMUSG00000036594;ENSMUSG00000060586;ENSMUSG00000091705;ENSMUSG00000035929;ENSMUSG00000067235;ENSMUSG00000023083;ENSMUSG00000058124;ENSMUSG00000026770;ENSMUSG00000027544;ENSMUSG00000029231;ENSMUSG00000007080;ENSMUSG00000049551;ENSMUSG00000003575;ENSMUSG00000022346
DUhLB	KEGG	mmu05140	Leishmaniasis	http://www.kegg.jp/kegg-bin/show_pathway?mmu05140+14960+14961+14969+14998+15001+15002+18126+22034	67	8	2.56665	3.11691	0.00386652	0.0624975	14960;14961;14969;14998;15001;15002;18126;22034	ENSMUSG00000020826;ENSMUSG00000024334;ENSMUSG00000037649;ENSMUSG00000041538;ENSMUSG00000073421;ENSMUSG00000036594;ENSMUSG00000060586;ENSMUSG00000027164
DUhLB	KEGG	mmu05165	Human papillomavirus infection	http://www.kegg.jp/kegg-bin/show_pathway?mmu05165+110696+12828+12829+14371+14972+15007+15013+15015+16399+16420+16773+18132+18762+19303+19668+21415+23962+241226+245026+333715+57265+665033+68553+81877+94216	370	25	14.174	1.76379	0.0040321	0.0624975	110696;12828;12829;14371;14972;15007;15013;15015;16399;16420;16773;18132;18762;19303;19668;21415;23962;241226;245026;333715;57265;665033;68553;81877;94216	ENSMUSG00000067158;ENSMUSG00000079465;ENSMUSG00000019899;ENSMUSG00000034664;ENSMUSG00000050288;ENSMUSG00000061232;ENSMUSG00000015468;ENSMUSG00000033327;ENSMUSG00000091705;ENSMUSG00000035929;ENSMUSG00000067235;ENSMUSG00000023083;ENSMUSG00000058124;ENSMUSG00000026768;ENSMUSG00000026971;ENSMUSG00000017007;ENSMUSG00000029053;ENSMUSG00000029561;ENSMUSG00000029528;ENSMUSG00000049551;ENSMUSG00000055799;…
DUhLB	KEGG	mmu04146	Peroxisome	http://www.kegg.jp/kegg-bin/show_pathway?mmu04146+11666+13142+17855+18126+18633+22436+228061+28200+69129	84	9	3.21789	2.79687	0.00466724	0.0688973	11666;13142;17855;18126;18633;22436;228061;28200;69129	ENSMUSG00000020826;ENSMUSG00000022210;ENSMUSG00000024066;ENSMUSG00000042410;ENSMUSG00000027222;ENSMUSG00000042096;ENSMUSG00000041939;ENSMUSG00000069633;ENSMUSG00000031378
DUhLB	KEGG	mmu05321	Inflammatory bowel disease (IBD)	http://www.kegg.jp/kegg-bin/show_pathway?mmu05321+14960+14961+14969+14998+15001+15002+57765	59	7	2.26018	3.0971	0.0069891	0.0956651	14960;14961;14969;14998;15001;15002;57765	ENSMUSG00000001444;ENSMUSG00000024334;ENSMUSG00000037649;ENSMUSG00000041538;ENSMUSG00000073421;ENSMUSG00000036594;ENSMUSG00000060586
DUhLB	KEGG	mmu05169	Epstein-Barr virus infection	http://www.kegg.jp/kegg-bin/show_pathway?mmu05169+110696+14960+14961+14969+14972+14998+15001+15002+15007+15013+15015+17869+19668+21354+21355+22034+333715	230	17	8.81088	1.92943	0.00709774	0.0956651	110696;14960;14961;14969;14972;14998;15001;15002;15007;15013;15015;17869;19668;21354;21355;22034;333715	ENSMUSG00000061232;ENSMUSG00000024334;ENSMUSG00000037649;ENSMUSG00000037321;ENSMUSG00000024339;ENSMUSG00000041538;ENSMUSG00000073421;ENSMUSG00000036594;ENSMUSG00000060586;ENSMUSG00000091705;ENSMUSG00000035929;ENSMUSG00000067235;ENSMUSG00000023083;ENSMUSG00000058124;ENSMUSG00000027164;ENSMUSG00000017007;ENSMUSG00000022346
DUK	KEGG	mmu05310	Asthma	http://www.kegg.jp/kegg-bin/show_pathway?mmu05310+14960+14961+14969+14998+14999	25	5	0.450151	11.1074	7.0299e-05	0.0217927	14960;14961;14969;14998;14999	ENSMUSG00000037649;ENSMUSG00000079547;ENSMUSG00000073421;ENSMUSG00000036594;ENSMUSG00000060586
DUK	KEGG	mmu05150	Staphylococcus aureus infection	http://www.kegg.jp/kegg-bin/show_pathway?mmu05150+14960+14961+14969+14998+14999+15139	56	6	1.00834	5.95038	0.000476434	0.0497055	14960;14961;14969;14998;14999;15139	ENSMUSG00000037649;ENSMUSG00000079547;ENSMUSG00000073421;ENSMUSG00000036594;ENSMUSG00000060586;ENSMUSG00000026874
DUK	KEGG	mmu04659	Th17 cell differentiation	http://www.kegg.jp/kegg-bin/show_pathway?mmu04659+14960+14961+14969+14998+14999+16180+16797+20182	102	8	1.83662	4.35584	0.000481021	0.0497055	14960;14961;14969;14998;14999;16180;16797;20182	ENSMUSG00000022514;ENSMUSG00000039656;ENSMUSG00000037649;ENSMUSG00000079547;ENSMUSG00000073421;ENSMUSG00000036594;ENSMUSG00000060586;ENSMUSG00000030742
DUK	KEGG	mmu04658	Th1 and Th2 cell differentiation	http://www.kegg.jp/kegg-bin/show_pathway?mmu04658+14960+14961+14969+14998+14999+16450+16797	87	7	1.56653	4.46849	0.000934868	0.0608547	14960;14961;14969;14998;14999;16450;16797	ENSMUSG00000002799;ENSMUSG00000037649;ENSMUSG00000079547;ENSMUSG00000073421;ENSMUSG00000036594;ENSMUSG00000060586;ENSMUSG00000030742
DUK	KEGG	mmu04672	Intestinal immune network for IgA production	http://www.kegg.jp/kegg-bin/show_pathway?mmu04672+14960+14961+14969+14998+14999	43	5	0.77426	6.45778	0.000981527	0.0608547	14960;14961;14969;14998;14999	ENSMUSG00000037649;ENSMUSG00000079547;ENSMUSG00000073421;ENSMUSG00000036594;ENSMUSG00000060586
DUK	KEGG	mmu04640	Hematopoietic cell lineage	http://www.kegg.jp/kegg-bin/show_pathway?mmu04640+12483+14960+14961+14969+14998+14999+16400	95	7	1.71057	4.09219	0.00156889	0.0746644	12483;14960;14961;14969;14998;14999;16400	ENSMUSG00000001507;ENSMUSG00000037649;ENSMUSG00000079547;ENSMUSG00000073421;ENSMUSG00000036594;ENSMUSG00000060586;ENSMUSG00000030577
DUK	KEGG	mmu05168	Herpes simplex infection	http://www.kegg.jp/kegg-bin/show_pathway?mmu05168+13163+14960+14961+14969+14998+14999+15139+21354+246730+328572+56009	215	11	3.8713	2.84142	0.00168597	0.0746644	13163;14960;14961;14969;14998;14999;15139;21354;246730;328572;56009	ENSMUSG00000055024;ENSMUSG00000002307;ENSMUSG00000037649;ENSMUSG00000079547;ENSMUSG00000037321;ENSMUSG00000073421;ENSMUSG00000036594;ENSMUSG00000060586;ENSMUSG00000026874;ENSMUSG00000052776;ENSMUSG00000060244

## Sheet: Data S3
Data S3. Genomic information of regions of distinct genetic differentiation for DUK
	contrast	chrom	window_start	window_end	n_variants	mean_FST	gene_id_symbol
1	DUK_vs_FZTDU	1	24925001	24975000	74	0.905756	ENSMUSG00000100483(Gm28237)
2	DUK_vs_FZTDU	1	24950001	25000000	52	0.879212	ENSMUSG00000100483(Gm28237)
3	DUK_vs_FZTDU	1	24975001	25025000	37	0.917117	ENSMUSG00000100450(Gm9443)
4	DUK_vs_FZTDU	2	28400001	28450000	43	0.956942	ENSMUSG00000035829(Ppp1r26)
5	DUK_vs_FZTDU	2	28425001	28475000	44	0.935462	ENSMUSG00000035829(Ppp1r26) / ENSMUSG00000026831(1700007K13Rik) / ENSMUSG00000035772(Mrps2)
6	DUK_vs_FZTDU	2	28450001	28500000	37	0.933197	ENSMUSG00000035829(Ppp1r26) / ENSMUSG00000026831(1700007K13Rik) / ENSMUSG00000035772(Mrps2) / ENSMUSG00000082895(Rpsa-ps9) / ENSMUSG00000026829(Gbgt1)
7	DUK_vs_FZTDU	2	28475001	28525000	36	0.958442	ENSMUSG00000082895(Rpsa-ps9) / ENSMUSG00000026829(Gbgt1) / ENSMUSG00000063611(Gm10134) / ENSMUSG00000026821(Ralgds)
8	DUK_vs_FZTDU	2	28500001	28550000	70	0.956942	ENSMUSG00000026829(Gbgt1) / ENSMUSG00000063611(Gm10134) / ENSMUSG00000026821(Ralgds)
9	DUK_vs_FZTDU	2	28525001	28575000	169	0.957333	ENSMUSG00000026821(Ralgds) / ENSMUSG00000026818(Cel) / ENSMUSG00000087667(Gm13381) / ENSMUSG00000026816(Gtf3c5)
10	DUK_vs_FZTDU	2	28550001	28600000	125	0.949736	ENSMUSG00000026821(Ralgds) / ENSMUSG00000026818(Cel) / ENSMUSG00000087667(Gm13381) / ENSMUSG00000026816(Gtf3c5) / ENSMUSG00000089055(Gm22675)
11	DUK_vs_FZTDU	2	28575001	28625000	58	0.924809	ENSMUSG00000087667(Gm13381) / ENSMUSG00000026816(Gtf3c5) / ENSMUSG00000089055(Gm22675) / ENSMUSG00000078061(Gm22824) / ENSMUSG00000026815(Gfi1b)
12	DUK_vs_FZTDU	2	28600001	28650000	104	0.947943	ENSMUSG00000078061(Gm22824) / ENSMUSG00000026815(Gfi1b) / ENSMUSG00000026812(Tsc1)
13	DUK_vs_FZTDU	2	28625001	28675000	128	0.949284	ENSMUSG00000026812(Tsc1)
14	DUK_vs_FZTDU	2	28650001	28700000	118	0.948755	ENSMUSG00000026812(Tsc1) / ENSMUSG00000026809(Spaca9)
15	DUK_vs_FZTDU	2	28675001	28725000	88	0.956811	ENSMUSG00000026812(Tsc1) / ENSMUSG00000026809(Spaca9) / ENSMUSG00000026807(Ak8)
16	DUK_vs_FZTDU	2	28700001	28750000	100	0.955462	ENSMUSG00000026807(Ak8) / ENSMUSG00000092832(Mir3088)
17	DUK_vs_FZTDU	2	28725001	28775000	161	0.949896	ENSMUSG00000026807(Ak8) / ENSMUSG00000092832(Mir3088)
18	DUK_vs_FZTDU	2	28750001	28800000	183	0.946469	ENSMUSG00000026807(Ak8) / ENSMUSG00000082796(Gm13385)
19	DUK_vs_FZTDU	2	28775001	28825000	143	0.937386	ENSMUSG00000026807(Ak8) / ENSMUSG00000082796(Gm13385) / ENSMUSG00000083115(Gm13386) / ENSMUSG00000035666(Gtf3c4)
20	DUK_vs_FZTDU	2	28850001	28900000	29	0.957398	ENSMUSG00000026806(Ddx31)
21	DUK_vs_FZTDU	2	28875001	28925000	100	0.93809	ENSMUSG00000026806(Ddx31) / ENSMUSG00000026805(Barhl1)
22	DUK_vs_FZTDU	2	28900001	28950000	107	0.939858	ENSMUSG00000026806(Ddx31) / ENSMUSG00000026805(Barhl1) / ENSMUSG00000079502(Cfap77) / ENSMUSG00000083773(Gm13394)
23	DUK_vs_FZTDU	2	28925001	28975000	63	0.958761	ENSMUSG00000079502(Cfap77) / ENSMUSG00000083773(Gm13394)
24	DUK_vs_FZTDU	2	28950001	29000000	49	0.957714	ENSMUSG00000079502(Cfap77)
25	DUK_vs_FZTDU	2	28975001	29025000	111	0.956401	ENSMUSG00000079502(Cfap77)
26	DUK_vs_FZTDU	2	29000001	29050000	151	0.956318	ENSMUSG00000079502(Cfap77)
27	DUK_vs_FZTDU	2	29025001	29075000	91	0.955692	ENSMUSG00000079502(Cfap77) / ENSMUSG00000026803(Ttf1)
28	DUK_vs_FZTDU	2	29050001	29100000	69	0.955185	ENSMUSG00000079502(Cfap77) / ENSMUSG00000026803(Ttf1) / ENSMUSG00000086519(Gm13393) / ENSMUSG00000082788(Gm13396)
29	DUK_vs_FZTDU	2	29075001	29125000	52	0.938461	ENSMUSG00000026803(Ttf1) / ENSMUSG00000086519(Gm13393) / ENSMUSG00000082788(Gm13396) / ENSMUSG00000043535(Setx)
30	DUK_vs_FZTDU	2	29100001	29150000	18	0.906642	ENSMUSG00000043535(Setx)
31	DUK_vs_FZTDU	2	29150001	29200000	12	0.954581	ENSMUSG00000043535(Setx) / ENSMUSG00000035513(Ntng2)
32	DUK_vs_FZTDU	2	29175001	29225000	73	0.841499	ENSMUSG00000043535(Setx) / ENSMUSG00000035513(Ntng2)
33	DUK_vs_FZTDU	3	61725001	61775000	48	0.948093	NA
34	DUK_vs_FZTDU	3	61750001	61800000	53	0.961928	NA
35	DUK_vs_FZTDU	3	61775001	61825000	37	0.975356	NA
36	DUK_vs_FZTDU	3	61800001	61850000	44	0.973718	NA
37	DUK_vs_FZTDU	3	61825001	61875000	26	0.940465	NA
38	DUK_vs_FZTDU	3	61850001	61900000	11	0.90056	NA
39	DUK_vs_FZTDU	6	27850001	27900000	11	0.953987	ENSMUSG00000024211(Grm8)
40	DUK_vs_FZTDU	6	72200001	72250000	288	0.821054	ENSMUSG00000037621(Atoh8)
41	DUK_vs_FZTDU	6	72275001	72325000	316	0.862777	ENSMUSG00000056370(Sftpb) / ENSMUSG00000056305(Usp39)
42	DUK_vs_FZTDU	6	72300001	72350000	237	0.881321	ENSMUSG00000056370(Sftpb) / ENSMUSG00000056305(Usp39) / ENSMUSG00000108435(Gm45051) / ENSMUSG00000058706(0610030E20Rik)
43	DUK_vs_FZTDU	6	72375001	72425000	327	0.815074	ENSMUSG00000073002(Vamp5) / ENSMUSG00000050732(Vamp8) / ENSMUSG00000053460(Ggcx)
44	DUK_vs_FZTDU	6	72400001	72450000	210	0.814403	ENSMUSG00000053460(Ggcx) / ENSMUSG00000053907(Mat2a) / ENSMUSG00000108591(Particl)
45	DUK_vs_FZTDU	6	115575001	115625000	84	0.948346	ENSMUSG00000042389(Tsen2) / ENSMUSG00000068011(Mkrn2os) / ENSMUSG00000000439(Mkrn2) / ENSMUSG00000107949(Gm44157) / ENSMUSG00000000441(Raf1)
46	DUK_vs_FZTDU	9	29200001	29250000	185	0.788743	ENSMUSG00000059974(Ntm)
47	DUK_vs_FZTDU	9	29225001	29275000	154	0.843058	ENSMUSG00000059974(Ntm)
48	DUK_vs_FZTDU	9	29250001	29300000	160	0.83826	ENSMUSG00000059974(Ntm)
49	DUK_vs_FZTDU	9	29275001	29325000	184	0.835928	ENSMUSG00000059974(Ntm)
50	DUK_vs_FZTDU	9	29300001	29350000	70	0.831583	ENSMUSG00000059974(Ntm)
51	DUK_vs_FZTDU	9	29325001	29375000	91	0.814573	ENSMUSG00000059974(Ntm)
52	DUK_vs_FZTDU	9	29400001	29450000	202	0.816371	ENSMUSG00000059974(Ntm)
53	DUK_vs_FZTDU	12	109900001	109950000	128	0.978057	ENSMUSG00000112940(4930511J24Rik)
54	DUK_vs_FZTDU	12	109925001	109975000	130	0.978167	NA
55	DUK_vs_FZTDU	12	109950001	110000000	131	0.977794	ENSMUSG00000113063(Gm34667)
56	DUK_vs_FZTDU	12	109975001	110025000	102	0.97585	ENSMUSG00000113063(Gm34667)
57	DUK_vs_FZTDU	12	110000001	110050000	181	0.967347	ENSMUSG00000113063(Gm34667) / ENSMUSG00000113868(Gm34719)
58	DUK_vs_FZTDU	12	110025001	110075000	197	0.968991	ENSMUSG00000113868(Gm34719) / ENSMUSG00000113217(Gm47187)
59	DUK_vs_FZTDU	12	110050001	110100000	104	0.970323	ENSMUSG00000113868(Gm34719) / ENSMUSG00000113217(Gm47187) / ENSMUSG00000113042(Gm47188)
60	DUK_vs_FZTDU	12	110075001	110125000	78	0.967558	ENSMUSG00000113868(Gm34719) / ENSMUSG00000113042(Gm47188)
61	DUK_vs_FZTDU	12	110100001	110150000	68	0.965702	NA
62	DUK_vs_FZTDU	12	110150001	110200000	30	0.978062	ENSMUSG00000113331(3110009F21Rik) / ENSMUSG00000113733(Gm34785)
63	DUK_vs_FZTDU	12	110175001	110225000	66	0.97818	ENSMUSG00000113733(Gm34785)
64	DUK_vs_FZTDU	12	110200001	110250000	98	0.973488	ENSMUSG00000113193(Gm40576) / ENSMUSG00000113605(4930425K24Rik)
65	DUK_vs_FZTDU	12	110225001	110275000	128	0.97484	ENSMUSG00000113193(Gm40576) / ENSMUSG00000113605(4930425K24Rik)
66	DUK_vs_FZTDU	12	110250001	110300000	103	0.978573	ENSMUSG00000113581(Dio3os) / ENSMUSG00000080356(Mir1247) / ENSMUSG00000075707(Dio3)
67	DUK_vs_FZTDU	12	110275001	110325000	123	0.977454	ENSMUSG00000113581(Dio3os) / ENSMUSG00000080356(Mir1247) / ENSMUSG00000075707(Dio3) / ENSMUSG00000113198(Gm6988) / ENSMUSG00000113512(Gm9063)
68	DUK_vs_FZTDU	12	110300001	110350000	98	0.967764	ENSMUSG00000113198(Gm6988) / ENSMUSG00000113512(Gm9063) / ENSMUSG00000114183(Gm47195)
69	DUK_vs_FZTDU	12	110325001	110375000	69	0.953105	ENSMUSG00000114183(Gm47195)
70	DUK_vs_FZTDU	12	110350001	110400000	87	0.969215	NA
71	DUK_vs_FZTDU	12	110375001	110425000	50	0.900428	NA
72	DUK_vs_FZTDU	12	110400001	110450000	25	0.821609	ENSMUSG00000017843(Ppp2r5c)
73	DUK_vs_FZTDU	12	110450001	110500000	18	0.927435	ENSMUSG00000017843(Ppp2r5c) / ENSMUSG00000113585(Gm19605)
74	DUK_vs_FZTDU	15	98550001	98600000	129	0.844033	ENSMUSG00000011960(Ccnt1) / ENSMUSG00000091050(9330020H09Rik) / ENSMUSG00000022993(4930415O20Rik) / ENSMUSG00000022994(Adcy6) / ENSMUSG00000100220(Gm29331)
75	DUK_vs_FZTDU	16	25850001	25900000	26	0.937517	ENSMUSG00000022510(Trp63)
76	DUK_vs_FZTDU	16	25875001	25925000	53	0.940951	ENSMUSG00000022510(Trp63)
77	DUK_vs_FZTDU	16	25900001	25950000	65	0.96213	NA
78	DUK_vs_FZTDU	16	25925001	25975000	102	0.977712	ENSMUSG00000090257(Gm4524) / ENSMUSG00000038168(P3h2)
79	DUK_vs_FZTDU	16	25950001	26000000	116	0.976665	ENSMUSG00000090257(Gm4524) / ENSMUSG00000038168(P3h2)
80	DUK_vs_FZTDU	16	25975001	26025000	89	0.96358	ENSMUSG00000038168(P3h2)
81	DUK_vs_FZTDU	16	26000001	26050000	80	0.962333	ENSMUSG00000038168(P3h2) / ENSMUSG00000090203(AU015336)
82	DUK_vs_FZTDU	16	26025001	26075000	46	0.97403	ENSMUSG00000038168(P3h2) / ENSMUSG00000090203(AU015336)
83	DUK_vs_FZTDU	16	26050001	26100000	13	0.974774	ENSMUSG00000038168(P3h2)
84	DUK_vs_FZTDU	16	26500001	26550000	11	0.975072	ENSMUSG00000091972(Tmem207)
85	DUK_vs_FZTDU	16	26525001	26575000	15	0.978349	ENSMUSG00000091972(Tmem207)
86	DUK_vs_FZTDU	16	26550001	26600000	12	0.979665	ENSMUSG00000022514(Il1rap)
87	DUK_vs_FZTDU	16	26575001	26625000	12	0.973774	ENSMUSG00000022514(Il1rap)
88	DUK_vs_FZTDU	16	26600001	26650000	29	0.975459	ENSMUSG00000022514(Il1rap)
89	DUK_vs_FZTDU	16	26625001	26675000	23	0.977332	ENSMUSG00000022514(Il1rap)

## Sheet: Data S4
Data S4. Genomic information of regions of distinct genetic differentiation for DUC
	contrast	chrom	window_start	window_end	n_variants	mean_FST	gene_id_symbol
1	DUC_vs_FZTDU	3	79725001	79775000	49	0.932618	ENSMUSG00000034009(Rxfp1)
2	DUC_vs_FZTDU	6	147800001	147850000	18	0.799073	NA
3	DUC_vs_FZTDU	7	39775001	39825000	200	0.906441	ENSMUSG00000110135(Gm45839) / ENSMUSG00000102085(4930435C17Rik) / ENSMUSG00000100431(4930558N11Rik) / ENSMUSG00000102227(Gm37302)
4	DUC_vs_FZTDU	7	39800001	39850000	180	0.93918	ENSMUSG00000102085(4930435C17Rik)
5	DUC_vs_FZTDU	7	39825001	39875000	171	0.93998	ENSMUSG00000102085(4930435C17Rik) / ENSMUSG00000109083(Gm44992)
6	DUC_vs_FZTDU	7	39850001	39900000	191	0.952443	ENSMUSG00000102085(4930435C17Rik) / ENSMUSG00000109083(Gm44992)
7	DUC_vs_FZTDU	7	39875001	39925000	193	0.959563	ENSMUSG00000102085(4930435C17Rik) / ENSMUSG00000109083(Gm44992)
8	DUC_vs_FZTDU	7	39900001	39950000	297	0.864032	ENSMUSG00000102085(4930435C17Rik) / ENSMUSG00000109083(Gm44992)
9	DUC_vs_FZTDU	7	40425001	40475000	46	0.945822	ENSMUSG00000100650(Gm28807)
10	DUC_vs_FZTDU	7	40450001	40500000	72	0.945817	ENSMUSG00000100650(Gm28807)
11	DUC_vs_FZTDU	8	61500001	61550000	392	0.965541	ENSMUSG00000031641(Cbr4) / ENSMUSG00000058056(Palld)
12	DUC_vs_FZTDU	8	121650001	121700000	34	0.951026	ENSMUSG00000092329(Gm20388) / ENSMUSG00000061410(Zcchc14) / ENSMUSG00000098221(Gm27030) / ENSMUSG00000064642(Gm23299) / ENSMUSG00000110673(Gm45833)
13	DUC_vs_FZTDU	8	121675001	121725000	21	0.94122	ENSMUSG00000092329(Gm20388)
14	DUC_vs_FZTDU	8	122050001	122100000	304	0.95769	ENSMUSG00000092329(Gm20388)
15	DUC_vs_FZTDU	9	7625001	7675000	81	0.91566	ENSMUSG00000018620(Mmp20) / ENSMUSG00000086381(AV064505)
16	DUC_vs_FZTDU	9	7650001	7700000	140	0.934597	ENSMUSG00000018620(Mmp20) / ENSMUSG00000086381(AV064505) / ENSMUSG00000110936(Gm19212) / ENSMUSG00000018623(Mmp7)
17	DUC_vs_FZTDU	9	7675001	7725000	164	0.925386	ENSMUSG00000086381(AV064505) / ENSMUSG00000110936(Gm19212) / ENSMUSG00000018623(Mmp7) / ENSMUSG00000110887(Cbx3-ps8)
18	DUC_vs_FZTDU	9	7700001	7750000	92	0.921212	ENSMUSG00000110887(Cbx3-ps8)
19	DUC_vs_FZTDU	9	7900001	7950000	25	0.801838	ENSMUSG00000053110(Yap1)
20	DUC_vs_FZTDU	9	7925001	7975000	42	0.925112	ENSMUSG00000053110(Yap1) / ENSMUSG00000092185(Gm20416)
21	DUC_vs_FZTDU	9	7950001	8000000	40	0.944463	ENSMUSG00000053110(Yap1) / ENSMUSG00000092185(Gm20416)
22	DUC_vs_FZTDU	9	7975001	8025000	62	0.942307	ENSMUSG00000053110(Yap1) / ENSMUSG00000092185(Gm20416) / ENSMUSG00000110161(Gm45494) / ENSMUSG00000053070(9230110C19Rik)
23	DUC_vs_FZTDU	9	8000001	8050000	72	0.940464	ENSMUSG00000053110(Yap1) / ENSMUSG00000110161(Gm45494) / ENSMUSG00000053070(9230110C19Rik)
24	DUC_vs_FZTDU	9	8025001	8075000	65	0.92804	ENSMUSG00000053070(9230110C19Rik)
25	DUC_vs_FZTDU	9	8050001	8100000	50	0.88981	ENSMUSG00000040729(Cep126)
26	DUC_vs_FZTDU	9	8075001	8125000	39	0.900816	ENSMUSG00000040729(Cep126)
27	DUC_vs_FZTDU	9	8100001	8150000	35	0.892662	ENSMUSG00000040729(Cep126) / ENSMUSG00000111353(Gm19324)
28	DUC_vs_FZTDU	9	8125001	8175000	37	0.886593	ENSMUSG00000040729(Cep126) / ENSMUSG00000111353(Gm19324) / ENSMUSG00000111845(Gm7495)
29	DUC_vs_FZTDU	9	8150001	8200000	34	0.933061	ENSMUSG00000111353(Gm19324) / ENSMUSG00000111845(Gm7495)
30	DUC_vs_FZTDU	9	8175001	8225000	26	0.94387	ENSMUSG00000111353(Gm19324) / ENSMUSG00000031998(1700128F08Rik)
31	DUC_vs_FZTDU	9	8200001	8250000	35	0.914449	ENSMUSG00000031998(1700128F08Rik) / ENSMUSG00000084747(Mir1899)
32	DUC_vs_FZTDU	9	8225001	8275000	29	0.902127	ENSMUSG00000031998(1700128F08Rik) / ENSMUSG00000084747(Mir1899)
33	DUC_vs_FZTDU	9	8250001	8300000	19	0.8869	NA
34	DUC_vs_FZTDU	9	8275001	8325000	13	0.870677	NA
35	DUC_vs_FZTDU	9	8300001	8350000	14	0.939422	NA
36	DUC_vs_FZTDU	9	8325001	8375000	17	0.936709	NA
37	DUC_vs_FZTDU	9	8350001	8400000	29	0.906819	NA
38	DUC_vs_FZTDU	9	8375001	8425000	45	0.8985	NA
39	DUC_vs_FZTDU	9	8400001	8450000	59	0.927876	NA
40	DUC_vs_FZTDU	9	8425001	8475000	49	0.944522	NA
41	DUC_vs_FZTDU	9	8450001	8500000	39	0.93594	ENSMUSG00000110828(Gm47517)
42	DUC_vs_FZTDU	9	8475001	8525000	32	0.938901	ENSMUSG00000110828(Gm47517)
43	DUC_vs_FZTDU	9	8500001	8550000	21	0.95018	ENSMUSG00000031997(Trpc6)
44	DUC_vs_FZTDU	9	8525001	8575000	21	0.944651	ENSMUSG00000031997(Trpc6)
45	DUC_vs_FZTDU	9	8550001	8600000	12	0.871689	ENSMUSG00000031997(Trpc6)
46	DUC_vs_FZTDU	9	8800001	8850000	41	0.93809	NA
47	DUC_vs_FZTDU	9	8825001	8875000	40	0.938068	NA
48	DUC_vs_FZTDU	9	8850001	8900000	11	0.9365	ENSMUSG00000031870(Pgr)
49	DUC_vs_FZTDU	9	8875001	8925000	20	0.942368	ENSMUSG00000031870(Pgr)
50	DUC_vs_FZTDU	9	8900001	8950000	11	0.950577	ENSMUSG00000031870(Pgr)
51	DUC_vs_FZTDU	9	8950001	9000000	19	0.899331	ENSMUSG00000031870(Pgr) / ENSMUSG00000078117(Gm16485) / ENSMUSG00000050730(Arhgap42)
52	DUC_vs_FZTDU	9	8975001	9025000	27	0.868776	ENSMUSG00000078117(Gm16485) / ENSMUSG00000050730(Arhgap42)
53	DUC_vs_FZTDU	18	76825001	76875000	92	0.919898	ENSMUSG00000091519(Skor2)
54	DUC_vs_FZTDU	18	77150001	77200000	63	0.915241	ENSMUSG00000025423(Pias2) / ENSMUSG00000073532(Gm7276) / ENSMUSG00000025425(St8sia5)
55	DUC_vs_FZTDU	19	51550001	51600000	168	0.877115	NA
56	DUC_vs_FZTDU	19	51575001	51625000	50	0.848179	NA
57	DUC_vs_FZTDU	19	51600001	51650000	23	0.886004	NA

## Sheet: Data S5
Data S5. Genomic information of regions of distinct genetic differentiation for DU6
	contrast	chrom	window_start	window_end	n_variants	mean_FST	gene_id_symbol
1	DU6_vs_FZTDU	2	4375001	4425000	62	0.952852	ENSMUSG00000026657(Frmd4a) / ENSMUSG00000075826(Gm23691)
2	DU6_vs_FZTDU	2	4400001	4450000	60	0.938909	ENSMUSG00000026657(Frmd4a)
3	DU6_vs_FZTDU	2	4425001	4475000	54	0.953405	ENSMUSG00000026657(Frmd4a) / ENSMUSG00000086874(Gm13175)
4	DU6_vs_FZTDU	2	4450001	4500000	78	0.973129	ENSMUSG00000026657(Frmd4a) / ENSMUSG00000086874(Gm13175)
5	DU6_vs_FZTDU	2	4475001	4525000	60	0.957292	ENSMUSG00000026657(Frmd4a)
6	DU6_vs_FZTDU	2	4500001	4550000	77	0.959526	ENSMUSG00000026657(Frmd4a)
7	DU6_vs_FZTDU	2	4525001	4575000	81	0.972396	ENSMUSG00000026657(Frmd4a)
8	DU6_vs_FZTDU	2	4550001	4600000	50	0.974093	ENSMUSG00000026657(Frmd4a) / ENSMUSG00000086018(Gm13179)
9	DU6_vs_FZTDU	2	4575001	4625000	67	0.973923	ENSMUSG00000026657(Frmd4a) / ENSMUSG00000086018(Gm13179) / ENSMUSG00000039449(Prpf18)
10	DU6_vs_FZTDU	2	4600001	4650000	61	0.973402	ENSMUSG00000026657(Frmd4a) / ENSMUSG00000039449(Prpf18)
11	DU6_vs_FZTDU	2	4625001	4675000	104	0.955233	ENSMUSG00000039449(Prpf18)
12	DU6_vs_FZTDU	2	4650001	4700000	93	0.952783	ENSMUSG00000039449(Prpf18)
13	DU6_vs_FZTDU	2	4675001	4725000	40	0.972365	ENSMUSG00000083378(Gm13196) / ENSMUSG00000048186(Bend7)
14	DU6_vs_FZTDU	2	4700001	4750000	80	0.972482	ENSMUSG00000083378(Gm13196) / ENSMUSG00000048186(Bend7)
15	DU6_vs_FZTDU	2	4725001	4775000	103	0.952551	ENSMUSG00000048186(Bend7)
16	DU6_vs_FZTDU	2	4750001	4800000	105	0.951728	ENSMUSG00000048186(Bend7)
17	DU6_vs_FZTDU	2	4775001	4825000	74	0.970714	ENSMUSG00000048186(Bend7)
18	DU6_vs_FZTDU	2	4800001	4850000	41	0.972815	ENSMUSG00000048186(Bend7) / ENSMUSG00000083407(Gm13176)
19	DU6_vs_FZTDU	2	4825001	4875000	34	0.940583	ENSMUSG00000083407(Gm13176)
20	DU6_vs_FZTDU	3	35650001	35700000	16	0.907421	ENSMUSG00000105662(Gm6639)
21	DU6_vs_FZTDU	3	35675001	35725000	74	0.930488	NA
22	DU6_vs_FZTDU	3	35750001	35800000	46	0.815458	ENSMUSG00000037400(Atp11b)
23	DU6_vs_FZTDU	3	35775001	35825000	24	0.881798	ENSMUSG00000037400(Atp11b)
24	DU6_vs_FZTDU	3	35800001	35850000	20	0.813092	ENSMUSG00000037400(Atp11b) / ENSMUSG00000104897(Gm43203)
25	DU6_vs_FZTDU	3	36300001	36350000	47	0.921077	NA
26	DU6_vs_FZTDU	3	36325001	36375000	112	0.93627	NA
27	DU6_vs_FZTDU	3	36350001	36400000	123	0.93656	ENSMUSG00000105281(Gm17835)
28	DU6_vs_FZTDU	4	129350001	129400000	50	0.826668	ENSMUSG00000057572(Zbtb8os) / ENSMUSG00000028807(Zbtb8a) / ENSMUSG00000082468(Gm12980)
29	DU6_vs_FZTDU	4	129375001	129425000	88	0.850975	ENSMUSG00000028807(Zbtb8a) / ENSMUSG00000082468(Gm12980)
30	DU6_vs_FZTDU	11	100675001	100725000	132	0.901042	ENSMUSG00000014198(Zfp385c) / ENSMUSG00000085604(Dhx58os) / ENSMUSG00000017830(Dhx58) / ENSMUSG00000020918(Kat2a) / ENSMUSG00000017832(Hspb9) / ENSMUSG00000019173(Rab5c)
31	DU6_vs_FZTDU	11	100700001	100750000	78	0.917182	ENSMUSG00000017830(Dhx58) / ENSMUSG00000020918(Kat2a) / ENSMUSG00000017832(Hspb9) / ENSMUSG00000019173(Rab5c) / ENSMUSG00000035355(Kcnh4)
32	DU6_vs_FZTDU	11	100725001	100775000	58	0.909954	ENSMUSG00000019173(Rab5c) / ENSMUSG00000035355(Kcnh4) / ENSMUSG00000045471(Hcrt) / ENSMUSG00000017747(Ghdc) / ENSMUSG00000089049(Gm24358)
33	DU6_vs_FZTDU	17	14850001	14900000	244	0.758308	ENSMUSG00000046991(Wdr27)
34	DU6_vs_FZTDU	18	60725001	60775000	63	0.933047	ENSMUSG00000024608(Rps14)
35	DU6_vs_FZTDU	18	60750001	60800000	96	0.92147	ENSMUSG00000024608(Rps14) / ENSMUSG00000080779(Gm8731)

## Sheet: Data S6
Data S6. Genomic information of regions of distinct genetic differentiation for DU6P
	contrast	chrom	window_start	window_end	n_variants	mean_FST	gene_id_symbol
1	DU6P_vs_FZTDU	1	149375001	149425000	18	0.938367	ENSMUSG00000102314(Gm37630) / ENSMUSG00000102309(Gm38189) / ENSMUSG00000101011(Gm29398)
2	DU6P_vs_FZTDU	1	149400001	149450000	27	0.950057	ENSMUSG00000102314(Gm37630) / ENSMUSG00000102309(Gm38189) / ENSMUSG00000101011(Gm29398) / ENSMUSG00000103724(Gm37096) / ENSMUSG00000104036(Gm37775)
3	DU6P_vs_FZTDU	4	3900001	3950000	14	0.819822	ENSMUSG00000003282(Plag1) / ENSMUSG00000042198(Chchd7)
4	DU6P_vs_FZTDU	4	4200001	4250000	30	0.759297	NA
5	DU6P_vs_FZTDU	4	4225001	4275000	33	0.795417	NA
6	DU6P_vs_FZTDU	4	4275001	4325000	52	0.718517	NA
7	DU6P_vs_FZTDU	4	4300001	4350000	38	0.805481	NA
8	DU6P_vs_FZTDU	4	4325001	4375000	25	0.774732	NA
9	DU6P_vs_FZTDU	4	4375001	4425000	35	0.787001	NA
10	DU6P_vs_FZTDU	4	4400001	4450000	66	0.79222	NA
11	DU6P_vs_FZTDU	4	4425001	4475000	109	0.79539	NA
12	DU6P_vs_FZTDU	4	4450001	4500000	65	0.796407	NA
13	DU6P_vs_FZTDU	4	4575001	4625000	53	0.798834	NA
14	DU6P_vs_FZTDU	4	4600001	4650000	58	0.794602	NA
15	DU6P_vs_FZTDU	4	4775001	4825000	92	0.779926	ENSMUSG00000066324(Impad1)
16	DU6P_vs_FZTDU	4	4800001	4850000	50	0.771462	NA
17	DU6P_vs_FZTDU	4	4825001	4875000	32	0.786184	NA
18	DU6P_vs_FZTDU	4	4850001	4900000	40	0.747998	NA
19	DU6P_vs_FZTDU	4	4875001	4925000	96	0.779847	NA
20	DU6P_vs_FZTDU	4	4900001	4950000	101	0.794167	NA
21	DU6P_vs_FZTDU	4	4925001	4975000	76	0.781441	NA
22	DU6P_vs_FZTDU	8	119225001	119275000	42	0.92601	ENSMUSG00000031841(Cdh13)
23	DU6P_vs_FZTDU	8	119250001	119300000	77	0.954942	ENSMUSG00000031841(Cdh13)
24	DU6P_vs_FZTDU	8	119275001	119325000	85	0.954647	ENSMUSG00000031841(Cdh13)
25	DU6P_vs_FZTDU	8	119300001	119350000	37	0.955313	ENSMUSG00000031841(Cdh13) / ENSMUSG00000031839(Hsbp1)
26	DU6P_vs_FZTDU	8	122525001	122575000	255	0.917462	ENSMUSG00000092329(Gm20388) / ENSMUSG00000014444(Piezo1) / ENSMUSG00000006585(Cdt1) / ENSMUSG00000006589(Aprt)
27	DU6P_vs_FZTDU	8	122550001	122600000	107	0.919682	ENSMUSG00000092329(Gm20388) / ENSMUSG00000014444(Piezo1) / ENSMUSG00000006585(Cdt1) / ENSMUSG00000006589(Aprt) / ENSMUSG00000015027(Galns) / ENSMUSG00000110658(Gm45857)
28	DU6P_vs_FZTDU	8	122575001	122625000	137	0.923628	ENSMUSG00000092329(Gm20388) / ENSMUSG00000006589(Aprt) / ENSMUSG00000015027(Galns) / ENSMUSG00000110658(Gm45857) / ENSMUSG00000015013(Trappc2l) / ENSMUSG00000069867(Pabpn1l) / ENSMUSG00000098500(Mir6396)
29	DU6P_vs_FZTDU	8	122600001	122650000	197	0.932026	ENSMUSG00000092329(Gm20388) / ENSMUSG00000015027(Galns) / ENSMUSG00000015013(Trappc2l) / ENSMUSG00000069867(Pabpn1l) / ENSMUSG00000098500(Mir6396) / ENSMUSG00000006362(Cbfa2t3)
30	DU6P_vs_FZTDU	8	122625001	122675000	131	0.929508	ENSMUSG00000092329(Gm20388) / ENSMUSG00000006362(Cbfa2t3)
31	DU6P_vs_FZTDU	8	122650001	122700000	162	0.931031	ENSMUSG00000092329(Gm20388) / ENSMUSG00000006362(Cbfa2t3) / ENSMUSG00000085917(Gm15899) / ENSMUSG00000090174(Gm10612)
32	DU6P_vs_FZTDU	8	122675001	122725000	184	0.934393	ENSMUSG00000092329(Gm20388) / ENSMUSG00000006362(Cbfa2t3) / ENSMUSG00000085917(Gm15899) / ENSMUSG00000090174(Gm10612) / ENSMUSG00000110523(C230057M02Rik)
33	DU6P_vs_FZTDU	8	122700001	122750000	177	0.934129	ENSMUSG00000092329(Gm20388) / ENSMUSG00000090174(Gm10612) / ENSMUSG00000110523(C230057M02Rik)
34	DU6P_vs_FZTDU	9	48500001	48550000	171	0.946781	ENSMUSG00000080401(Gm23653)
35	DU6P_vs_FZTDU	9	48600001	48650000	235	0.940047	ENSMUSG00000032271(Nnmt)
36	DU6P_vs_FZTDU	11	13625001	13675000	94	0.942797	NA
37	DU6P_vs_FZTDU	11	13650001	13700000	75	0.941488	NA
38	DU6P_vs_FZTDU	11	110025001	110075000	140	0.938298	ENSMUSG00000041828(Abca8a)
39	DU6P_vs_FZTDU	11	110050001	110100000	169	0.941699	ENSMUSG00000041828(Abca8a)
40	DU6P_vs_FZTDU	11	110075001	110125000	166	0.941202	ENSMUSG00000041828(Abca8a) / ENSMUSG00000041797(Abca9)
41	DU6P_vs_FZTDU	16	46700001	46750000	45	0.889231	NA
42	DU6P_vs_FZTDU	19	55375001	55425000	74	0.830506	ENSMUSG00000024983(Vti1a)
43	DU6P_vs_FZTDU	19	56400001	56450000	347	0.97046	ENSMUSG00000025076(Casp7)
44	DU6P_vs_FZTDU	19	56425001	56475000	329	0.967441	ENSMUSG00000025076(Casp7) / ENSMUSG00000035818(Plekhs1)
45	DU6P_vs_FZTDU	19	56700001	56750000	171	0.930821	ENSMUSG00000035283(Adrb1)
46	DU6P_vs_FZTDU	19	56725001	56775000	108	0.92451	ENSMUSG00000067063(Gm6990)
47	DU6P_vs_FZTDU	19	56825001	56875000	136	0.929713	ENSMUSG00000025081(Tdrd1) / ENSMUSG00000025082(Vwa2)
48	DU6P_vs_FZTDU	19	56850001	56900000	126	0.906939	ENSMUSG00000025081(Tdrd1) / ENSMUSG00000025082(Vwa2)
49	DU6P_vs_FZTDU	19	56875001	56925000	165	0.91968	ENSMUSG00000025082(Vwa2) / ENSMUSG00000025083(Afap1l2)

## Sheet: Data S7
Data S7. Genomic information of regions of distinct genetic differentiation for DUhLB
	contrast	chrom	window_start	window_end	n_variants	mean_FST	gene_id_symbol
1	DUhLB_vs_FZTDU	2	11525001	11575000	35	0.953463	ENSMUSG00000026773(Pfkfb3) / ENSMUSG00000102329(Gm10851) / ENSMUSG00000102376(Gm37975)
2	DUhLB_vs_FZTDU	2	11550001	11600000	234	0.955252	ENSMUSG00000026773(Pfkfb3) / ENSMUSG00000037197(Rbm17)
3	DUhLB_vs_FZTDU	2	11575001	11625000	299	0.955447	ENSMUSG00000037197(Rbm17) / ENSMUSG00000082727(Gm13260)
4	DUhLB_vs_FZTDU	2	11600001	11650000	178	0.952028	ENSMUSG00000037197(Rbm17) / ENSMUSG00000082727(Gm13260) / ENSMUSG00000091312(Gm17490) / ENSMUSG00000026770(Il2ra)
5	DUhLB_vs_FZTDU	2	11625001	11675000	190	0.950563	ENSMUSG00000091312(Gm17490) / ENSMUSG00000026770(Il2ra)
6	DUhLB_vs_FZTDU	2	11650001	11700000	164	0.954368	ENSMUSG00000026770(Il2ra) / ENSMUSG00000104101(Gm37881)
7	DUhLB_vs_FZTDU	2	11675001	11725000	57	0.962267	ENSMUSG00000026770(Il2ra) / ENSMUSG00000104101(Gm37881) / ENSMUSG00000023206(Il15ra)
8	DUhLB_vs_FZTDU	2	162900001	162950000	96	0.911763	ENSMUSG00000082514(Gm11452) / ENSMUSG00000016921(Srsf6) / ENSMUSG00000035576(L3mbtl1)
9	DUhLB_vs_FZTDU	4	8300001	8350000	115	0.674505	NA
10	DUhLB_vs_FZTDU	4	8325001	8375000	160	0.673279	NA
11	DUhLB_vs_FZTDU	6	65150001	65200000	38	0.839646	ENSMUSG00000107968(Gm44419) / ENSMUSG00000108230(Gm3549)
12	DUhLB_vs_FZTDU	6	65175001	65225000	29	0.847045	ENSMUSG00000107490(Gm44058)
13	DUhLB_vs_FZTDU	6	65200001	65250000	78	0.902047	ENSMUSG00000107490(Gm44058) / ENSMUSG00000108252(Gm44059) / ENSMUSG00000107609(Gm20177)
14	DUhLB_vs_FZTDU	6	65225001	65275000	78	0.902047	ENSMUSG00000108252(Gm44059) / ENSMUSG00000107609(Gm20177) / ENSMUSG00000108097(Gm44060) / ENSMUSG00000107630(Gm44061)
15	DUhLB_vs_FZTDU	6	65250001	65300000	78	0.901387	ENSMUSG00000108097(Gm44060) / ENSMUSG00000107630(Gm44061)
16	DUhLB_vs_FZTDU	6	65275001	65325000	67	0.899582	NA
17	DUhLB_vs_FZTDU	6	65300001	65350000	14	0.892489	ENSMUSG00000108052(Gm8479)
18	DUhLB_vs_FZTDU	6	65325001	65375000	42	0.89773	ENSMUSG00000108052(Gm8479)
19	DUhLB_vs_FZTDU	6	65350001	65400000	68	0.890971	ENSMUSG00000029917(C130060K24Rik)
20	DUhLB_vs_FZTDU	6	65375001	65425000	68	0.895792	ENSMUSG00000029917(C130060K24Rik) / ENSMUSG00000107584(Gm18716)
21	DUhLB_vs_FZTDU	6	65400001	65450000	83	0.898937	ENSMUSG00000029917(C130060K24Rik) / ENSMUSG00000107584(Gm18716) / ENSMUSG00000107596(Gm18913)
22	DUhLB_vs_FZTDU	6	65425001	65475000	87	0.892758	ENSMUSG00000029917(C130060K24Rik) / ENSMUSG00000107596(Gm18913)
23	DUhLB_vs_FZTDU	6	65450001	65500000	105	0.898244	ENSMUSG00000029917(C130060K24Rik)
24	DUhLB_vs_FZTDU	6	65475001	65525000	90	0.859653	NA
25	DUhLB_vs_FZTDU	6	65650001	65700000	15	0.891904	ENSMUSG00000049001(Ndnf)
26	DUhLB_vs_FZTDU	6	65675001	65725000	17	0.890959	ENSMUSG00000049001(Ndnf)
27	DUhLB_vs_FZTDU	6	65700001	65750000	15	0.895025	ENSMUSG00000049001(Ndnf)
28	DUhLB_vs_FZTDU	6	65725001	65775000	134	0.908413	ENSMUSG00000082115(Gm15490) / ENSMUSG00000085689(Gm16838)
29	DUhLB_vs_FZTDU	6	65750001	65800000	152	0.885834	ENSMUSG00000082115(Gm15490) / ENSMUSG00000085689(Gm16838) / ENSMUSG00000029913(Prdm5)
30	DUhLB_vs_FZTDU	6	128525001	128575000	171	0.938819	ENSMUSG00000030359(Pzp) / ENSMUSG00000107764(Gm5318) / ENSMUSG00000057370(Gm8724) / ENSMUSG00000047228(A2ml1)
31	DUhLB_vs_FZTDU	6	128550001	128600000	185	0.957949	ENSMUSG00000047228(A2ml1) / ENSMUSG00000107503(Gm44009)
32	DUhLB_vs_FZTDU	7	74400001	74450000	166	0.670907	ENSMUSG00000025790(Slco3a1) / ENSMUSG00000085161(Gm7580)
33	DUhLB_vs_FZTDU	7	74425001	74475000	163	0.693864	ENSMUSG00000025790(Slco3a1)
34	DUhLB_vs_FZTDU	10	16850001	16900000	22	0.673951	NA
35	DUhLB_vs_FZTDU	11	61125001	61175000	377	0.712135	ENSMUSG00000010142(Tnfrsf13b) / ENSMUSG00000080912(Gm12269) / ENSMUSG00000042506(Usp22)
36	DUhLB_vs_FZTDU	11	61150001	61200000	353	0.707652	ENSMUSG00000042506(Usp22)
37	DUhLB_vs_FZTDU	11	61175001	61225000	414	0.709429	ENSMUSG00000042506(Usp22) / ENSMUSG00000082626(Rps13-ps5) / ENSMUSG00000019102(Aldh3a1) / ENSMUSG00000010025(Aldh3a2)
38	DUhLB_vs_FZTDU	11	61200001	61250000	431	0.709745	ENSMUSG00000082626(Rps13-ps5) / ENSMUSG00000019102(Aldh3a1) / ENSMUSG00000010025(Aldh3a2)
39	DUhLB_vs_FZTDU	11	61225001	61275000	374	0.708475	ENSMUSG00000010025(Aldh3a2)
40	DUhLB_vs_FZTDU	11	61250001	61300000	353	0.699883	ENSMUSG00000010025(Aldh3a2)
41	DUhLB_vs_FZTDU	11	61275001	61325000	403	0.67837	ENSMUSG00000069855(Slc47a2)
42	DUhLB_vs_FZTDU	12	5975001	6025000	11	0.976816	ENSMUSG00000112404(AC159282.1) / ENSMUSG00000111898(Gm48608)
43	DUhLB_vs_FZTDU	12	6025001	6075000	21	0.975283	NA
44	DUhLB_vs_FZTDU	12	6050001	6100000	25	0.975432	NA
45	DUhLB_vs_FZTDU	12	6125001	6175000	11	0.976044	NA
46	DUhLB_vs_FZTDU	12	6150001	6200000	17	0.980037	NA
47	DUhLB_vs_FZTDU	12	6175001	6225000	29	0.976365	NA
48	DUhLB_vs_FZTDU	12	6200001	6250000	44	0.976255	NA
49	DUhLB_vs_FZTDU	12	6225001	6275000	30	0.977214	NA
50	DUhLB_vs_FZTDU	12	6250001	6300000	32	0.8888	ENSMUSG00000112591(Gm4927)
51	DUhLB_vs_FZTDU	12	6275001	6325000	35	0.897028	ENSMUSG00000112591(Gm4927)
52	DUhLB_vs_FZTDU	12	6300001	6350000	12	0.97588	NA
53	DUhLB_vs_FZTDU	12	6400001	6450000	20	0.975428	NA
54	DUhLB_vs_FZTDU	12	6425001	6475000	17	0.974544	NA
55	DUhLB_vs_FZTDU	12	6525001	6575000	11	0.799585	NA
56	DUhLB_vs_FZTDU	12	6550001	6600000	14	0.835431	NA
57	DUhLB_vs_FZTDU	12	6575001	6625000	19	0.97478	NA
58	DUhLB_vs_FZTDU	12	6600001	6650000	18	0.869559	NA
59	DUhLB_vs_FZTDU	12	6750001	6800000	19	0.977272	ENSMUSG00000112454(Gm48619)
60	DUhLB_vs_FZTDU	12	6775001	6825000	22	0.798767	ENSMUSG00000112454(Gm48619)
61	DUhLB_vs_FZTDU	12	6850001	6900000	16	0.673138	NA
62	DUhLB_vs_FZTDU	14	38450001	38500000	16	0.909679	ENSMUSG00000041014(Nrg3)
63	DUhLB_vs_FZTDU	14	38500001	38550000	55	0.921136	ENSMUSG00000041014(Nrg3) / ENSMUSG00000093556(Gm20641)
64	DUhLB_vs_FZTDU	14	38525001	38575000	48	0.934264	ENSMUSG00000041014(Nrg3) / ENSMUSG00000093556(Gm20641)
65	DUhLB_vs_FZTDU	14	38550001	38600000	29	0.932334	ENSMUSG00000041014(Nrg3)
66	DUhLB_vs_FZTDU	14	38775001	38825000	10	0.845615	ENSMUSG00000041014(Nrg3)
67	DUhLB_vs_FZTDU	14	39350001	39400000	17	0.829309	ENSMUSG00000041014(Nrg3)
68	DUhLB_vs_FZTDU	14	39375001	39425000	31	0.87702	ENSMUSG00000041014(Nrg3)
69	DUhLB_vs_FZTDU	14	39400001	39450000	35	0.930934	ENSMUSG00000041014(Nrg3)
70	DUhLB_vs_FZTDU	14	39425001	39475000	32	0.931474	ENSMUSG00000041014(Nrg3)
71	DUhLB_vs_FZTDU	14	39450001	39500000	15	0.934315	ENSMUSG00000041014(Nrg3)
72	DUhLB_vs_FZTDU	14	39475001	39525000	61	0.932723	NA
73	DUhLB_vs_FZTDU	14	39500001	39550000	61	0.932191	NA
74	DUhLB_vs_FZTDU	14	39700001	39750000	38	0.904252	NA
75	DUhLB_vs_FZTDU	15	5600001	5650000	24	0.753134	NA
76	DUhLB_vs_FZTDU	15	5625001	5675000	40	0.765333	NA
77	DUhLB_vs_FZTDU	15	5650001	5700000	27	0.720082	NA
78	DUhLB_vs_FZTDU	17	31300001	31350000	154	0.929129	ENSMUSG00000024036(Slc37a1)
79	DUhLB_vs_FZTDU	17	31325001	31375000	225	0.798272	ENSMUSG00000024036(Slc37a1)
80	DUhLB_vs_FZTDU	17	31350001	31400000	325	0.714204	ENSMUSG00000024036(Slc37a1) / ENSMUSG00000041119(Pde9a)

## Sheet: Data S8
Data S8. Genomic information of regions of distinct genetic differentiation for FERT
	contrast	chrom	window_start	window_end	n_variants	mean_FST	gene_id_symbol
1	FERT_vs_FZTDU	6	70800001	70850000	376	0.86526	ENSMUSG00000031668(Eif2ak3)
2	FERT_vs_FZTDU	6	70825001	70875000	348	0.972438	ENSMUSG00000031668(Eif2ak3) / ENSMUSG00000065750(Gm23346)
3	FERT_vs_FZTDU	6	70850001	70900000	385	0.975598	ENSMUSG00000031668(Eif2ak3) / ENSMUSG00000065750(Gm23346) / ENSMUSG00000105776(Gm43292)
4	FERT_vs_FZTDU	10	7150001	7200000	148	0.948804	ENSMUSG00000015202(Cnksr3)
5	FERT_vs_FZTDU	10	14775001	14825000	13	0.916705	NA
6	FERT_vs_FZTDU	10	15700001	15750000	24	0.963456	ENSMUSG00000112089(Gm47712) / ENSMUSG00000112800(Gm40604) / ENSMUSG00000111963(Gm32283)
7	FERT_vs_FZTDU	10	15725001	15775000	17	0.964485	ENSMUSG00000112089(Gm47712) / ENSMUSG00000112800(Gm40604) / ENSMUSG00000111963(Gm32283)
8	FERT_vs_FZTDU	13	19900001	19950000	103	0.954991	NA
9	FERT_vs_FZTDU	13	19925001	19975000	38	0.858066	NA
10	FERT_vs_FZTDU	13	19950001	20000000	17	0.801002	ENSMUSG00000050243(Gm5446)
11	FERT_vs_FZTDU	13	19975001	20025000	13	0.97187	ENSMUSG00000050243(Gm5446)
12	FERT_vs_FZTDU	13	99125001	99175000	131	0.716071	NA
13	FERT_vs_FZTDU	13	99150001	99200000	94	0.708927	ENSMUSG00000050919(Zfp366)
14	FERT_vs_FZTDU	13	99175001	99225000	73	0.707771	ENSMUSG00000050919(Zfp366)

## Sheet: Data S9
Data S9. Genes in regions of line-specific genetic differentiation associated to increased fertility (DUK).
contrast	ensembl_gene_id	mgi_symbol	seqnames	start	end	width	strand	gene_biotype	GOBP	QTLs
DUK_vs_FZTDU	ENSMUSG00000100483	NA	1	24963209	24965158	1950	-	lincRNA	NA	weight 3 weeks QTL 13 / fecundity QTL 3 / epidermolysis bullosa acquisita severity 2 / testis weight QTL 5
DUK_vs_FZTDU	ENSMUSG00000100450	NA	1	25011941	25012756	816	+	processed_pseudogene	NA	weight 3 weeks QTL 13 / fecundity QTL 3 / epidermolysis bullosa acquisita severity 2 / testis weight QTL 5
DUK_vs_FZTDU	ENSMUSG00000026818	Cel	2	28555795	28563403	7609	-	protein_coding	lipid metabolic process; lipid catabolic process; chemical synaptic transmission; synaptic vesicle endocytosis; retinol metabolic process; modulation of chemical synaptic transmission; pancreatic juice secretion; cholesterol catabolic process; ceramide catabolic process; neuron cell-cell adhesion; postsynaptic membrane assembly; presynaptic membrane assembly	dextran sodium sulfate induced colitis QTL2 / capsaicin sensitivity related QTL 1 / kidney weight QTL 1 / organ weight QTL 2 / spleen weight QTL 1 / heart weight QTL 1 / embryo survival total QTL 1 / early growth QTL 1 / weight 6 weeks QTL 1 / weight 10 weeks QTL 9 / weight 3 weeks QTL 1 / proteoglycan induced spondylitis 2 / collagen induced arthritis QTL 23 / collagen induced arthritis QTL 24 /…
DUK_vs_FZTDU	ENSMUSG00000026816	Gtf3c5	2	28566311	28583751	17441	-	protein_coding	transcription initiation from RNA polymerase III promoter; skeletal muscle cell differentiation	dextran sodium sulfate induced colitis QTL2 / capsaicin sensitivity related QTL 1 / kidney weight QTL 1 / organ weight QTL 2 / spleen weight QTL 1 / heart weight QTL 1 / embryo survival total QTL 1 / early growth QTL 1 / weight 6 weeks QTL 1 / weight 10 weeks QTL 9 / weight 3 weeks QTL 1 / proteoglycan induced spondylitis 2 / collagen induced arthritis QTL 23 / collagen induced arthritis QTL 24 /…
DUK_vs_FZTDU	ENSMUSG00000026815	Gfi1b	2	28609450	28621982	12533	-	protein_coding	regulation of transcription, DNA-templated; multicellular organism development; positive regulation of transcription by RNA polymerase II; negative regulation of transcription by RNA polymerase II; regulation of transcription by RNA polymerase II; positive regulation of granulocyte differentiation; regulation of erythrocyte differentiation; negative regulation of histone H3-K4 methylation; positi…	dextran sodium sulfate induced colitis QTL2 / capsaicin sensitivity related QTL 1 / kidney weight QTL 1 / organ weight QTL 2 / spleen weight QTL 1 / heart weight QTL 1 / embryo survival total QTL 1 / early growth QTL 1 / weight 6 weeks QTL 1 / weight 10 weeks QTL 9 / weight 3 weeks QTL 1 / proteoglycan induced spondylitis 2 / collagen induced arthritis QTL 23 / collagen induced arthritis QTL 24 /…
DUK_vs_FZTDU	ENSMUSG00000035829	Ppp1r26	2	28446800	28455508	8709	+	protein_coding	negative regulation of phosphatase activity; negative regulation of phosphoprotein phosphatase activity	dextran sodium sulfate induced colitis QTL2 / capsaicin sensitivity related QTL 1 / kidney weight QTL 1 / organ weight QTL 2 / spleen weight QTL 1 / heart weight QTL 1 / embryo survival total QTL 1 / early growth QTL 1 / weight 6 weeks QTL 1 / weight 10 weeks QTL 9 / weight 3 weeks QTL 1 / proteoglycan induced spondylitis 2 / collagen induced arthritis QTL 23 / collagen induced arthritis QTL 24 /…
DUK_vs_FZTDU	ENSMUSG00000026831	1700007K13Rik	2	28462001	28466332	4332	-	protein_coding	regulation of gene expression; cellular response to DNA damage stimulus; determination of left/right symmetry; cellular response to UV-C	dextran sodium sulfate induced colitis QTL2 / capsaicin sensitivity related QTL 1 / kidney weight QTL 1 / organ weight QTL 2 / spleen weight QTL 1 / heart weight QTL 1 / embryo survival total QTL 1 / early growth QTL 1 / weight 6 weeks QTL 1 / weight 10 weeks QTL 9 / weight 3 weeks QTL 1 / proteoglycan induced spondylitis 2 / collagen induced arthritis QTL 23 / collagen induced arthritis QTL 24 /…
DUK_vs_FZTDU	ENSMUSG00000035772	Mrps2	2	28468066	28471178	3113	+	protein_coding	translation; mitochondrial translation; mitochondrial ribosome assembly	dextran sodium sulfate induced colitis QTL2 / capsaicin sensitivity related QTL 1 / kidney weight QTL 1 / organ weight QTL 2 / spleen weight QTL 1 / heart weight QTL 1 / embryo survival total QTL 1 / early growth QTL 1 / weight 6 weeks QTL 1 / weight 10 weeks QTL 9 / weight 3 weeks QTL 1 / proteoglycan induced spondylitis 2 / collagen induced arthritis QTL 23 / collagen induced arthritis QTL 24 /…
DUK_vs_FZTDU	ENSMUSG00000026829	Gbgt1	2	28496891	28505415	8525	+	protein_coding	carbohydrate metabolic process; protein glycosylation; lipid glycosylation; globoside metabolic process	dextran sodium sulfate induced colitis QTL2 / capsaicin sensitivity related QTL 1 / kidney weight QTL 1 / organ weight QTL 2 / spleen weight QTL 1 / heart weight QTL 1 / embryo survival total QTL 1 / early growth QTL 1 / weight 6 weeks QTL 1 / weight 10 weeks QTL 9 / weight 3 weeks QTL 1 / proteoglycan induced spondylitis 2 / collagen induced arthritis QTL 23 / collagen induced arthritis QTL 24 /…
DUK_vs_FZTDU	ENSMUSG00000026821	Ralgds	2	28513125	28553081	39957	+	protein_coding	small GTPase mediated signal transduction; regulation of catalytic activity; signal transduction	dextran sodium sulfate induced colitis QTL2 / capsaicin sensitivity related QTL 1 / kidney weight QTL 1 / organ weight QTL 2 / spleen weight QTL 1 / heart weight QTL 1 / embryo survival total QTL 1 / early growth QTL 1 / weight 6 weeks QTL 1 / weight 10 weeks QTL 9 / weight 3 weeks QTL 1 / proteoglycan induced spondylitis 2 / collagen induced arthritis QTL 23 / collagen induced arthritis QTL 24 /…
DUK_vs_FZTDU	ENSMUSG00000026812	Tsc1	2	28641228	28691167	49940	+	protein_coding	regulation of protein kinase activity; synapse organization; potassium ion transport; kidney development; nervous system development; protein stabilization; negative regulation of cell population proliferation; activation of GTPase activity; cell-matrix adhesion; negative regulation of oxidative stress-induced neuron death; neural tube closure; cell projection organization; negative regulation of…	dextran sodium sulfate induced colitis QTL2 / capsaicin sensitivity related QTL 1 / kidney weight QTL 1 / organ weight QTL 2 / spleen weight QTL 1 / heart weight QTL 1 / embryo survival total QTL 1 / early growth QTL 1 / weight 6 weeks QTL 1 / weight 10 weeks QTL 9 / weight 3 weeks QTL 1 / proteoglycan induced spondylitis 2 / collagen induced arthritis QTL 23 / collagen induced arthritis QTL 24 /…
DUK_vs_FZTDU	ENSMUSG00000026809	Spaca9	2	28692080	28699727	7648	-	protein_coding	biological_process	dextran sodium sulfate induced colitis QTL2 / capsaicin sensitivity related QTL 1 / kidney weight QTL 1 / organ weight QTL 2 / spleen weight QTL 1 / heart weight QTL 1 / embryo survival total QTL 1 / early growth QTL 1 / weight 6 weeks QTL 1 / weight 10 weeks QTL 9 / weight 3 weeks QTL 1 / proteoglycan induced spondylitis 2 / collagen induced arthritis QTL 23 / collagen induced arthritis QTL 24 /…
DUK_vs_FZTDU	ENSMUSG00000026807	Ak8	2	28700164	28813165	113002	+	protein_coding	phosphorylation; nucleobase-containing compound metabolic process; nucleoside monophosphate phosphorylation; ventricular system development; purine nucleotide metabolic process; nucleoside diphosphate phosphorylation; nucleoside triphosphate biosynthetic process	dextran sodium sulfate induced colitis QTL2 / capsaicin sensitivity related QTL 1 / kidney weight QTL 1 / organ weight QTL 2 / spleen weight QTL 1 / heart weight QTL 1 / embryo survival total QTL 1 / early growth QTL 1 / weight 6 weeks QTL 1 / weight 10 weeks QTL 9 / weight 3 weeks QTL 1 / proteoglycan induced spondylitis 2 / collagen induced arthritis QTL 23 / collagen induced arthritis QTL 24 /…
DUK_vs_FZTDU	ENSMUSG00000035666	Gtf3c4	2	28822299	28840360	18062	-	protein_coding	biological_process; histone acetylation	dextran sodium sulfate induced colitis QTL2 / capsaicin sensitivity related QTL 1 / kidney weight QTL 1 / organ weight QTL 2 / spleen weight QTL 1 / heart weight QTL 1 / embryo survival total QTL 1 / early growth QTL 1 / weight 6 weeks QTL 1 / weight 10 weeks QTL 9 / weight 3 weeks QTL 1 / proteoglycan induced spondylitis 2 / collagen induced arthritis QTL 23 / collagen induced arthritis QTL 24 /…
DUK_vs_FZTDU	ENSMUSG00000026806	Ddx31	2	28840406	28905571	65166	+	protein_coding	ribosome biogenesis	dextran sodium sulfate induced colitis QTL2 / capsaicin sensitivity related QTL 1 / kidney weight QTL 1 / organ weight QTL 2 / spleen weight QTL 1 / heart weight QTL 1 / embryo survival total QTL 1 / early growth QTL 1 / weight 6 weeks QTL 1 / weight 10 weeks QTL 9 / weight 3 weeks QTL 1 / proteoglycan induced spondylitis 2 / collagen induced arthritis QTL 23 / collagen induced arthritis QTL 24 /…
DUK_vs_FZTDU	ENSMUSG00000026805	Barhl1	2	28907679	28916668	8990	-	protein_coding	regulation of transcription, DNA-templated; positive regulation of transcription by RNA polymerase II; regulation of transcription by RNA polymerase II; sensory perception of sound; neuron migration; negative regulation of neuron apoptotic process; midbrain development	dextran sodium sulfate induced colitis QTL2 / capsaicin sensitivity related QTL 1 / kidney weight QTL 1 / organ weight QTL 2 / spleen weight QTL 1 / heart weight QTL 1 / embryo survival total QTL 1 / early growth QTL 1 / weight 6 weeks QTL 1 / weight 10 weeks QTL 9 / weight 3 weeks QTL 1 / proteoglycan induced spondylitis 2 / collagen induced arthritis QTL 23 / collagen induced arthritis QTL 24 /…
DUK_vs_FZTDU	ENSMUSG00000079502	Cfap77	2	28926949	29055066	128118	-	protein_coding	biological_process	dextran sodium sulfate induced colitis QTL2 / capsaicin sensitivity related QTL 1 / kidney weight QTL 1 / organ weight QTL 2 / spleen weight QTL 1 / heart weight QTL 1 / embryo survival total QTL 1 / early growth QTL 1 / weight 6 weeks QTL 1 / weight 10 weeks QTL 9 / weight 3 weeks QTL 1 / proteoglycan induced spondylitis 2 / collagen induced arthritis QTL 23 / collagen induced arthritis QTL 24 /…
DUK_vs_FZTDU	ENSMUSG00000026803	Ttf1	2	29060262	29087656	27395	+	protein_coding	chromatin remodeling; DNA-templated transcription, termination; transcription initiation from RNA polymerase I promoter; termination of RNA polymerase I transcription; negative regulation of DNA replication	dextran sodium sulfate induced colitis QTL2 / capsaicin sensitivity related QTL 1 / kidney weight QTL 1 / organ weight QTL 2 / spleen weight QTL 1 / heart weight QTL 1 / embryo survival total QTL 1 / early growth QTL 1 / weight 6 weeks QTL 1 / weight 10 weeks QTL 9 / weight 3 weeks QTL 1 / proteoglycan induced spondylitis 2 / collagen induced arthritis QTL 23 / collagen induced arthritis QTL 24 /…
DUK_vs_FZTDU	ENSMUSG00000043535	Setx	2	29124181	29182471	58291	+	protein_coding	positive regulation of transcription by RNA polymerase II; DNA repair; cellular response to DNA damage stimulus; spermatogenesis; cell differentiation; rhythmic process; MAPK cascade; DNA recombination; positive regulation of neuron projection development; negative regulation of apoptotic process; nervous system development; double-strand break repair; DNA-templated transcription, termination; te…	dextran sodium sulfate induced colitis QTL2 / capsaicin sensitivity related QTL 1 / kidney weight QTL 1 / organ weight QTL 2 / spleen weight QTL 1 / heart weight QTL 1 / embryo survival total QTL 1 / early growth QTL 1 / weight 6 weeks QTL 1 / weight 10 weeks QTL 9 / weight 3 weeks QTL 1 / proteoglycan induced spondylitis 2 / collagen induced arthritis QTL 23 / collagen induced arthritis QTL 24 /…
DUK_vs_FZTDU	ENSMUSG00000035513	Ntng2	2	29194541	29253005	58465	-	protein_coding	multicellular organism development; cell differentiation; nervous system development; cell migration; regulation of neuron projection development; animal organ morphogenesis; tissue development; modulation of chemical synaptic transmission; axonogenesis; regulation of neuron migration; synaptic membrane adhesion; substrate adhesion-dependent cell spreading; regulation of presynapse assembly; base…	dextran sodium sulfate induced colitis QTL2 / capsaicin sensitivity related QTL 1 / kidney weight QTL 1 / organ weight QTL 2 / spleen weight QTL 1 / heart weight QTL 1 / embryo survival total QTL 1 / early growth QTL 1 / weight 6 weeks QTL 1 / weight 10 weeks QTL 9 / weight 3 weeks QTL 1 / proteoglycan induced spondylitis 2 / collagen induced arthritis QTL 23 / collagen induced arthritis QTL 24 /…
DUK_vs_FZTDU	ENSMUSG00000082895	NA	2	28477166	28478050	885	+	processed_pseudogene	NA	dextran sodium sulfate induced colitis QTL2 / capsaicin sensitivity related QTL 1 / kidney weight QTL 1 / organ weight QTL 2 / spleen weight QTL 1 / heart weight QTL 1 / embryo survival total QTL 1 / early growth QTL 1 / weight 6 weeks QTL 1 / weight 10 weeks QTL 9 / weight 3 weeks QTL 1 / proteoglycan induced spondylitis 2 / collagen induced arthritis QTL 23 / collagen induced arthritis QTL 24 /…
DUK_vs_FZTDU	ENSMUSG00000063611	NA	2	28506095	28506475	381	+	protein_coding	NA	dextran sodium sulfate induced colitis QTL2 / capsaicin sensitivity related QTL 1 / kidney weight QTL 1 / organ weight QTL 2 / spleen weight QTL 1 / heart weight QTL 1 / embryo survival total QTL 1 / early growth QTL 1 / weight 6 weeks QTL 1 / weight 10 weeks QTL 9 / weight 3 weeks QTL 1 / proteoglycan induced spondylitis 2 / collagen induced arthritis QTL 23 / collagen induced arthritis QTL 24 /…
DUK_vs_FZTDU	ENSMUSG00000087667	NA	2	28562197	28576698	14502	+	antisense	NA	dextran sodium sulfate induced colitis QTL2 / capsaicin sensitivity related QTL 1 / kidney weight QTL 1 / organ weight QTL 2 / spleen weight QTL 1 / heart weight QTL 1 / embryo survival total QTL 1 / early growth QTL 1 / weight 6 weeks QTL 1 / weight 10 weeks QTL 9 / weight 3 weeks QTL 1 / proteoglycan induced spondylitis 2 / collagen induced arthritis QTL 23 / collagen induced arthritis QTL 24 /…
DUK_vs_FZTDU	ENSMUSG00000089055	NA	2	28595127	28595230	104	+	snRNA	NA	dextran sodium sulfate induced colitis QTL2 / capsaicin sensitivity related QTL 1 / kidney weight QTL 1 / organ weight QTL 2 / spleen weight QTL 1 / heart weight QTL 1 / embryo survival total QTL 1 / early growth QTL 1 / weight 6 weeks QTL 1 / weight 10 weeks QTL 9 / weight 3 weeks QTL 1 / proteoglycan induced spondylitis 2 / collagen induced arthritis QTL 23 / collagen induced arthritis QTL 24 /…
DUK_vs_FZTDU	ENSMUSG00000078061	NA	2	28608195	28608286	92	+	miRNA	NA	dextran sodium sulfate induced colitis QTL2 / capsaicin sensitivity related QTL 1 / kidney weight QTL 1 / organ weight QTL 2 / spleen weight QTL 1 / heart weight QTL 1 / embryo survival total QTL 1 / early growth QTL 1 / weight 6 weeks QTL 1 / weight 10 weeks QTL 9 / weight 3 weeks QTL 1 / proteoglycan induced spondylitis 2 / collagen induced arthritis QTL 23 / collagen induced arthritis QTL 24 /…
DUK_vs_FZTDU	ENSMUSG00000092832	NA	2	28733278	28733351	74	+	miRNA	NA	dextran sodium sulfate induced colitis QTL2 / capsaicin sensitivity related QTL 1 / kidney weight QTL 1 / organ weight QTL 2 / spleen weight QTL 1 / heart weight QTL 1 / embryo survival total QTL 1 / early growth QTL 1 / weight 6 weeks QTL 1 / weight 10 weeks QTL 9 / weight 3 weeks QTL 1 / proteoglycan induced spondylitis 2 / collagen induced arthritis QTL 23 / collagen induced arthritis QTL 24 /…
DUK_vs_FZTDU	ENSMUSG00000082796	NA	2	28793350	28793569	220	-	processed_pseudogene	NA	dextran sodium sulfate induced colitis QTL2 / capsaicin sensitivity related QTL 1 / kidney weight QTL 1 / organ weight QTL 2 / spleen weight QTL 1 / heart weight QTL 1 / embryo survival total QTL 1 / early growth QTL 1 / weight 6 weeks QTL 1 / weight 10 weeks QTL 9 / weight 3 weeks QTL 1 / proteoglycan induced spondylitis 2 / collagen induced arthritis QTL 23 / collagen induced arthritis QTL 24 /…
DUK_vs_FZTDU	ENSMUSG00000083115	NA	2	28807708	28807831	124	-	processed_pseudogene	NA	dextran sodium sulfate induced colitis QTL2 / capsaicin sensitivity related QTL 1 / kidney weight QTL 1 / organ weight QTL 2 / spleen weight QTL 1 / heart weight QTL 1 / embryo survival total QTL 1 / early growth QTL 1 / weight 6 weeks QTL 1 / weight 10 weeks QTL 9 / weight 3 weeks QTL 1 / proteoglycan induced spondylitis 2 / collagen induced arthritis QTL 23 / collagen induced arthritis QTL 24 /…
DUK_vs_FZTDU	ENSMUSG00000083773	NA	2	28933610	28934609	1000	-	processed_pseudogene	NA	dextran sodium sulfate induced colitis QTL2 / capsaicin sensitivity related QTL 1 / kidney weight QTL 1 / organ weight QTL 2 / spleen weight QTL 1 / heart weight QTL 1 / embryo survival total QTL 1 / early growth QTL 1 / weight 6 weeks QTL 1 / weight 10 weeks QTL 9 / weight 3 weeks QTL 1 / proteoglycan induced spondylitis 2 / collagen induced arthritis QTL 23 / collagen induced arthritis QTL 24 /…
DUK_vs_FZTDU	ENSMUSG00000086519	NA	2	29088666	29094501	5836	+	lincRNA	NA	dextran sodium sulfate induced colitis QTL2 / capsaicin sensitivity related QTL 1 / kidney weight QTL 1 / organ weight QTL 2 / spleen weight QTL 1 / heart weight QTL 1 / embryo survival total QTL 1 / early growth QTL 1 / weight 6 weeks QTL 1 / weight 10 weeks QTL 9 / weight 3 weeks QTL 1 / proteoglycan induced spondylitis 2 / collagen induced arthritis QTL 23 / collagen induced arthritis QTL 24 /…
DUK_vs_FZTDU	ENSMUSG00000082788	NA	2	29093835	29094105	271	-	processed_pseudogene	NA	dextran sodium sulfate induced colitis QTL2 / capsaicin sensitivity related QTL 1 / kidney weight QTL 1 / organ weight QTL 2 / spleen weight QTL 1 / heart weight QTL 1 / embryo survival total QTL 1 / early growth QTL 1 / weight 6 weeks QTL 1 / weight 10 weeks QTL 9 / weight 3 weeks QTL 1 / proteoglycan induced spondylitis 2 / collagen induced arthritis QTL 23 / collagen induced arthritis QTL 24 /…
DUK_vs_FZTDU	ENSMUSG00000053907	Mat2a	6	72432799	72439558	6760	-	protein_coding	S-adenosylmethionine biosynthetic process; one-carbon metabolic process; response to drug; response to hormone; protein hexamerization; response to cAMP; cellular response to leukemia inhibitory factor; circadian rhythm; protein heterooligomerization	collagen induced arthritis QTL 6 / B.burgdorferi-associated arthritis 20 / proteoglycan induced arthritis 19 / ethanol induced locomotor activity 2 / IGF-1 serum levels 1 / diabetes 1 / early growth QTL 8 / weight 6 weeks QTL 4 / weight 3 weeks QTL 3 / weight 10 weeks QTL 11 / circadian period of locomotor activity 9 / tally ho associated body weight 2 / sleep response to influenza, light phase /…
DUK_vs_FZTDU	ENSMUSG00000053460	Ggcx	6	72414308	72430712	16405	+	protein_coding	peptidyl-glutamic acid carboxylation	collagen induced arthritis QTL 6 / B.burgdorferi-associated arthritis 20 / proteoglycan induced arthritis 19 / ethanol induced locomotor activity 2 / IGF-1 serum levels 1 / diabetes 1 / early growth QTL 8 / weight 6 weeks QTL 4 / weight 3 weeks QTL 3 / weight 10 weeks QTL 11 / circadian period of locomotor activity 9 / tally ho associated body weight 2 / sleep response to influenza, light phase /…
DUK_vs_FZTDU	ENSMUSG00000042389	Tsen2	6	115544664	115578628	33965	+	protein_coding	tRNA splicing, via endonucleolytic cleavage and ligation; RNA phosphodiester bond hydrolysis; RNA phosphodiester bond hydrolysis, endonucleolytic; nucleic acid phosphodiester bond hydrolysis; mRNA processing; tRNA processing; tRNA-type intron splice site recognition and cleavage	plasma apolipoprotein B (human) regulator 1 / B.burgdorferi-associated arthritis 5 / susceptibility to lung cancer 3 / radiation pulmonary fibrosis 3 / ethanol induced locomotor activity 2 / testis weight QTL 2 / IGF-1 serum levels 1 / weight 6 weeks QTL 5 / early growth QTL 11 / anxiety in A/J 3 / tally ho associated body weight 2 / inflammatory bowel disease QTL 2 / diabetes modifier 1 / fatty …
DUK_vs_FZTDU	ENSMUSG00000068011	Mkrn2os	6	115583544	115592576	9033	-	protein_coding	biological_process	plasma apolipoprotein B (human) regulator 1 / B.burgdorferi-associated arthritis 5 / susceptibility to lung cancer 3 / radiation pulmonary fibrosis 3 / ethanol induced locomotor activity 2 / testis weight QTL 2 / IGF-1 serum levels 1 / weight 6 weeks QTL 5 / early growth QTL 11 / anxiety in A/J 3 / tally ho associated body weight 2 / inflammatory bowel disease QTL 2 / diabetes modifier 1 / fatty …
DUK_vs_FZTDU	ENSMUSG00000000441	Raf1	6	115618067	115676635	58569	-	protein_coding	protein phosphorylation; signal transduction; intracellular signal transduction; positive regulation of transcription by RNA polymerase II; phosphorylation; positive regulation of protein phosphorylation; negative regulation of protein-containing complex assembly; MAPK cascade; positive regulation of peptidyl-serine phosphorylation; cellular glucose homeostasis; negative regulation of cell popula…	plasma apolipoprotein B (human) regulator 1 / B.burgdorferi-associated arthritis 5 / susceptibility to lung cancer 3 / radiation pulmonary fibrosis 3 / ethanol induced locomotor activity 2 / testis weight QTL 2 / IGF-1 serum levels 1 / weight 6 weeks QTL 5 / early growth QTL 11 / anxiety in A/J 3 / tally ho associated body weight 2 / inflammatory bowel disease QTL 2 / diabetes modifier 1 / fatty …
DUK_vs_FZTDU	ENSMUSG00000000439	Mkrn2	6	115601902	115622624	20723	+	protein_coding	protein ubiquitination; biological_process	plasma apolipoprotein B (human) regulator 1 / B.burgdorferi-associated arthritis 5 / susceptibility to lung cancer 3 / radiation pulmonary fibrosis 3 / ethanol induced locomotor activity 2 / testis weight QTL 2 / IGF-1 serum levels 1 / weight 6 weeks QTL 5 / early growth QTL 11 / anxiety in A/J 3 / tally ho associated body weight 2 / inflammatory bowel disease QTL 2 / diabetes modifier 1 / fatty …
DUK_vs_FZTDU	ENSMUSG00000073002	Vamp5	6	72368794	72380468	11675	-	protein_coding	vesicle-mediated transport; multicellular organism development; cell differentiation; muscle organ development; skeletal muscle tissue development; Golgi to plasma membrane protein transport	collagen induced arthritis QTL 6 / B.burgdorferi-associated arthritis 20 / proteoglycan induced arthritis 19 / ethanol induced locomotor activity 2 / IGF-1 serum levels 1 / diabetes 1 / early growth QTL 8 / weight 6 weeks QTL 4 / weight 3 weeks QTL 3 / weight 10 weeks QTL 11 / circadian period of locomotor activity 9 / tally ho associated body weight 2 / sleep response to influenza, light phase /…
DUK_vs_FZTDU	ENSMUSG00000050732	Vamp8	6	72385223	72390703	5481	-	protein_coding	vesicle-mediated transport; autophagosome membrane docking; viral entry into host cell; mucus secretion; autophagosome maturation; regulation of protein localization to plasma membrane; negative regulation of secretion by cell; positive regulation of histamine secretion by mast cell	collagen induced arthritis QTL 6 / B.burgdorferi-associated arthritis 20 / proteoglycan induced arthritis 19 / ethanol induced locomotor activity 2 / IGF-1 serum levels 1 / diabetes 1 / early growth QTL 8 / weight 6 weeks QTL 4 / weight 3 weeks QTL 3 / weight 10 weeks QTL 11 / circadian period of locomotor activity 9 / tally ho associated body weight 2 / sleep response to influenza, light phase /…
DUK_vs_FZTDU	ENSMUSG00000056305	Usp39	6	72318678	72345184	26507	-	protein_coding	spliceosomal complex assembly; protein deubiquitination; mRNA processing; RNA splicing; mRNA splicing, via spliceosome; cell cycle; cell division	collagen induced arthritis QTL 6 / B.burgdorferi-associated arthritis 20 / proteoglycan induced arthritis 19 / ethanol induced locomotor activity 2 / IGF-1 serum levels 1 / diabetes 1 / early growth QTL 8 / weight 6 weeks QTL 4 / weight 3 weeks QTL 3 / weight 10 weeks QTL 11 / circadian period of locomotor activity 9 / tally ho associated body weight 2 / sleep response to influenza, light phase /…
DUK_vs_FZTDU	ENSMUSG00000058706	0610030E20Rik	6	72347317	72353148	5832	+	protein_coding	biological_process	collagen induced arthritis QTL 6 / B.burgdorferi-associated arthritis 20 / proteoglycan induced arthritis 19 / ethanol induced locomotor activity 2 / IGF-1 serum levels 1 / diabetes 1 / early growth QTL 8 / weight 6 weeks QTL 4 / weight 3 weeks QTL 3 / weight 10 weeks QTL 11 / circadian period of locomotor activity 9 / tally ho associated body weight 2 / sleep response to influenza, light phase /…
DUK_vs_FZTDU	ENSMUSG00000037621	Atoh8	6	72206177	72235577	29401	-	protein_coding	regulation of transcription, DNA-templated; cell differentiation; multicellular organism development; positive regulation of transcription, DNA-templated; negative regulation of gene expression; regulation of transcription by RNA polymerase II; neuron differentiation; nervous system development; negative regulation of transcription, DNA-templated; formation of primary germ layer; positive regulat…	collagen induced arthritis QTL 6 / B.burgdorferi-associated arthritis 20 / proteoglycan induced arthritis 19 / ethanol induced locomotor activity 2 / IGF-1 serum levels 1 / diabetes 1 / early growth QTL 8 / weight 6 weeks QTL 4 / weight 3 weeks QTL 3 / weight 10 weeks QTL 11 / circadian period of locomotor activity 9 / tally ho associated body weight 2 / sleep response to influenza, light phase /…
DUK_vs_FZTDU	ENSMUSG00000056370	Sftpb	6	72304610	72314371	9762	+	protein_coding	lipid metabolic process; sphingolipid metabolic process	collagen induced arthritis QTL 6 / B.burgdorferi-associated arthritis 20 / proteoglycan induced arthritis 19 / ethanol induced locomotor activity 2 / IGF-1 serum levels 1 / diabetes 1 / early growth QTL 8 / weight 6 weeks QTL 4 / weight 3 weeks QTL 3 / weight 10 weeks QTL 11 / circadian period of locomotor activity 9 / tally ho associated body weight 2 / sleep response to influenza, light phase /…
DUK_vs_FZTDU	ENSMUSG00000024211	Grm8	6	27275119	28135178	860060	-	protein_coding	G protein-coupled receptor signaling pathway; signal transduction; adenylate cyclase-inhibiting G protein-coupled receptor signaling pathway; adenylate cyclase-inhibiting G protein-coupled glutamate receptor signaling pathway; response to stimulus; chemical synaptic transmission; regulation of synaptic transmission, glutamatergic; synaptic transmission, glutamatergic; regulation of neurotransmitt…	collagen induced arthritis QTL 6 / anxiety QTL 2 / diabetes 1 / early growth QTL 8 / weight 6 weeks QTL 4 / weight 3 weeks QTL 3 / weight 10 weeks QTL 11 / anxiety in A/J 2 / SGC/Knj cross B6 QTL 2 / ENU induced lung adenoma susceptibility 4 / body mass index QTL 1 / body mass index QTL 2 / body mass index QTL 3 / anti COL7 IgG2b antibody 7 / body mass index QTL 7 / modifier of alien QTL 2 / skul…
DUK_vs_FZTDU	ENSMUSG00000108435	NA	6	72347029	72348458	1430	-	antisense	NA	collagen induced arthritis QTL 6 / B.burgdorferi-associated arthritis 20 / proteoglycan induced arthritis 19 / ethanol induced locomotor activity 2 / IGF-1 serum levels 1 / diabetes 1 / early growth QTL 8 / weight 6 weeks QTL 4 / weight 3 weeks QTL 3 / weight 10 weeks QTL 11 / circadian period of locomotor activity 9 / tally ho associated body weight 2 / sleep response to influenza, light phase /…
DUK_vs_FZTDU	ENSMUSG00000108591	NA	6	72439051	72440610	1560	+	TEC	NA	collagen induced arthritis QTL 6 / B.burgdorferi-associated arthritis 20 / proteoglycan induced arthritis 19 / ethanol induced locomotor activity 2 / IGF-1 serum levels 1 / diabetes 1 / early growth QTL 8 / weight 6 weeks QTL 4 / weight 3 weeks QTL 3 / weight 10 weeks QTL 11 / circadian period of locomotor activity 9 / tally ho associated body weight 2 / sleep response to influenza, light phase /…
DUK_vs_FZTDU	ENSMUSG00000107949	NA	6	115608170	115608579	410	+	TEC	NA	plasma apolipoprotein B (human) regulator 1 / B.burgdorferi-associated arthritis 5 / susceptibility to lung cancer 3 / radiation pulmonary fibrosis 3 / ethanol induced locomotor activity 2 / testis weight QTL 2 / IGF-1 serum levels 1 / weight 6 weeks QTL 5 / early growth QTL 11 / anxiety in A/J 3 / tally ho associated body weight 2 / inflammatory bowel disease QTL 2 / diabetes modifier 1 / fatty …
DUK_vs_FZTDU	ENSMUSG00000059974	Ntm	9	28994750	29963141	968392	-	protein_coding	cell adhesion; negative regulation of neuron projection development	tuberculosis severity 2 / obesity QTL 5 / systemic lupus erythmatosus suppressor 4 / peak activity after sleep deprivation 1 / body mass index QTL 8 / nevus cell density QTL 1
DUK_vs_FZTDU	ENSMUSG00000075707	Dio3	12	110279068	110281097	2030	+	protein_coding	oxidation-reduction process; hormone biosynthetic process; apoptotic process; thyroid hormone metabolic process; positive regulation of multicellular organism growth; retinal cone cell development; negative regulation of eye photoreceptor cell development; retinal cone cell apoptotic process; thyroid hormone catabolic process	liver weight QTL 10 / Polymeric IgA dominance / early growth QTL 10 / tail length adjusted QTL 1 / weight 6 weeks QTL 10 / IgA nephropathy 4 / nociceptive sensitivity inflammatory QTL 3 / femur length 10, 5 week
DUK_vs_FZTDU	ENSMUSG00000017843	Ppp2r5c	12	110447120	110583062	135943	+	protein_coding	signal transduction; regulation of phosphoprotein phosphatase activity; proteasome-mediated ubiquitin-dependent protein catabolic process; protein dephosphorylation; regulation of protein autophosphorylation; negative regulation of cell population proliferation	liver weight QTL 10 / Polymeric IgA dominance / early growth QTL 10 / tail length adjusted QTL 1 / weight 6 weeks QTL 10 / IgA nephropathy 4 / nociceptive sensitivity inflammatory QTL 3 / femur length 10, 5 week
DUK_vs_FZTDU	ENSMUSG00000112940	NA	12	109911785	109913518	1734	+	lincRNA	NA	liver weight QTL 10 / Polymeric IgA dominance / early growth QTL 10 / tail length adjusted QTL 1 / weight 6 weeks QTL 10 / IgA nephropathy 4 / tibia bone quality traits 3 / nociceptive sensitivity inflammatory QTL 3 / femur length 10, 5 week
DUK_vs_FZTDU	ENSMUSG00000113063	NA	12	109990882	110023873	32992	-	lincRNA	NA	liver weight QTL 10 / Polymeric IgA dominance / early growth QTL 10 / tail length adjusted QTL 1 / weight 6 weeks QTL 10 / IgA nephropathy 4 / nociceptive sensitivity inflammatory QTL 3 / femur length 10, 5 week
DUK_vs_FZTDU	ENSMUSG00000113868	NA	12	110046686	110086423	39738	-	lincRNA	NA	liver weight QTL 10 / Polymeric IgA dominance / early growth QTL 10 / tail length adjusted QTL 1 / weight 6 weeks QTL 10 / IgA nephropathy 4 / nociceptive sensitivity inflammatory QTL 3 / femur length 10, 5 week
DUK_vs_FZTDU	ENSMUSG00000113217	NA	12	110062270	110062498	229	+	processed_pseudogene	NA	liver weight QTL 10 / Polymeric IgA dominance / early growth QTL 10 / tail length adjusted QTL 1 / weight 6 weeks QTL 10 / IgA nephropathy 4 / nociceptive sensitivity inflammatory QTL 3 / femur length 10, 5 week
DUK_vs_FZTDU	ENSMUSG00000113042	NA	12	110083820	110085180	1361	+	TEC	NA	liver weight QTL 10 / Polymeric IgA dominance / early growth QTL 10 / tail length adjusted QTL 1 / weight 6 weeks QTL 10 / IgA nephropathy 4 / nociceptive sensitivity inflammatory QTL 3 / femur length 10, 5 week
DUK_vs_FZTDU	ENSMUSG00000113331	NA	12	110151654	110158077	6424	-	lincRNA	NA	liver weight QTL 10 / Polymeric IgA dominance / early growth QTL 10 / tail length adjusted QTL 1 / weight 6 weeks QTL 10 / IgA nephropathy 4 / nociceptive sensitivity inflammatory QTL 3 / femur length 10, 5 week
DUK_vs_FZTDU	ENSMUSG00000113733	NA	12	110177956	110188061	10106	-	lincRNA	NA	liver weight QTL 10 / Polymeric IgA dominance / early growth QTL 10 / tail length adjusted QTL 1 / weight 6 weeks QTL 10 / IgA nephropathy 4 / nociceptive sensitivity inflammatory QTL 3 / femur length 10, 5 week
DUK_vs_FZTDU	ENSMUSG00000113193	NA	12	110225515	110236362	10848	-	lincRNA	NA	liver weight QTL 10 / Polymeric IgA dominance / early growth QTL 10 / tail length adjusted QTL 1 / weight 6 weeks QTL 10 / IgA nephropathy 4 / nociceptive sensitivity inflammatory QTL 3 / femur length 10, 5 week
DUK_vs_FZTDU	ENSMUSG00000113605	NA	12	110236492	110238634	2143	+	TEC	NA	liver weight QTL 10 / Polymeric IgA dominance / early growth QTL 10 / tail length adjusted QTL 1 / weight 6 weeks QTL 10 / IgA nephropathy 4 / nociceptive sensitivity inflammatory QTL 3 / femur length 10, 5 week
DUK_vs_FZTDU	ENSMUSG00000113581	NA	12	110275385	110278172	2788	-	bidirectional_promoter_lncRNA	NA	liver weight QTL 10 / Polymeric IgA dominance / early growth QTL 10 / tail length adjusted QTL 1 / weight 6 weeks QTL 10 / IgA nephropathy 4 / nociceptive sensitivity inflammatory QTL 3 / femur length 10, 5 week
DUK_vs_FZTDU	ENSMUSG00000080356	NA	12	110278048	110278129	82	-	miRNA	NA	liver weight QTL 10 / Polymeric IgA dominance / early growth QTL 10 / tail length adjusted QTL 1 / weight 6 weeks QTL 10 / IgA nephropathy 4 / nociceptive sensitivity inflammatory QTL 3 / femur length 10, 5 week
DUK_vs_FZTDU	ENSMUSG00000113198	NA	12	110315990	110316364	375	+	processed_pseudogene	NA	liver weight QTL 10 / Polymeric IgA dominance / early growth QTL 10 / tail length adjusted QTL 1 / weight 6 weeks QTL 10 / IgA nephropathy 4 / nociceptive sensitivity inflammatory QTL 3 / femur length 10, 5 week
DUK_vs_FZTDU	ENSMUSG00000113512	NA	12	110319592	110320173	582	-	processed_pseudogene	NA	liver weight QTL 10 / Polymeric IgA dominance / early growth QTL 10 / tail length adjusted QTL 1 / weight 6 weeks QTL 10 / IgA nephropathy 4 / nociceptive sensitivity inflammatory QTL 3 / femur length 10, 5 week
DUK_vs_FZTDU	ENSMUSG00000114183	NA	12	110325385	110325721	337	+	processed_pseudogene	NA	liver weight QTL 10 / Polymeric IgA dominance / early growth QTL 10 / tail length adjusted QTL 1 / weight 6 weeks QTL 10 / IgA nephropathy 4 / nociceptive sensitivity inflammatory QTL 3 / femur length 10, 5 week
DUK_vs_FZTDU	ENSMUSG00000113585	NA	12	110474511	110486208	11698	-	processed_transcript	NA	liver weight QTL 10 / Polymeric IgA dominance / early growth QTL 10 / tail length adjusted QTL 1 / weight 6 weeks QTL 10 / IgA nephropathy 4 / nociceptive sensitivity inflammatory QTL 3 / femur length 10, 5 week
DUK_vs_FZTDU	ENSMUSG00000011960	Ccnt1	15	98538689	98570923	32235	-	protein_coding	positive regulation of transcription by RNA polymerase II; regulation of transcription by RNA polymerase II; transcription, DNA-templated; cell cycle; cell division; positive regulation of cyclin-dependent protein serine/threonine kinase activity; regulation of cyclin-dependent protein serine/threonine kinase activity; protein phosphorylation; negative regulation of mRNA polyadenylation; positive…	bronchial hyperresponsiveness 2 / bone mineral density 4 / epididymal fat percentage QTL 3 / hyperlipidemia 2 / weight 3 weeks QTL 6 / experimental allergic encephalomyelitis susceptibility 32 / dorsal hippocampal volume 1 / susceptibility to lung cancer 34 / Candida albicans resistance gene 5 / skull length QTL 6, 5 week / cranial vault height 2, 5 week / humerus midshaft diameter 1, 5 week
DUK_vs_FZTDU	ENSMUSG00000022993	4930415O20Rik	15	98571004	98589580	18577	+	protein_coding	biological_process	bronchial hyperresponsiveness 2 / bone mineral density 4 / epididymal fat percentage QTL 3 / hyperlipidemia 2 / weight 3 weeks QTL 6 / experimental allergic encephalomyelitis susceptibility 32 / dorsal hippocampal volume 1 / susceptibility to lung cancer 34 / Candida albicans resistance gene 5 / skull length QTL 6, 5 week / cranial vault height 2, 5 week / humerus midshaft diameter 1, 5 week
DUK_vs_FZTDU	ENSMUSG00000022994	Adcy6	15	98589973	98610076	20104	-	protein_coding	cAMP biosynthetic process; intracellular signal transduction; cyclic nucleotide biosynthetic process; adenylate cyclase-activating G protein-coupled receptor signaling pathway; dopamine receptor signaling pathway; cellular response to prostaglandin E stimulus; cellular response to catecholamine stimulus; regulation of blood vessel diameter; cellular response to forskolin	bronchial hyperresponsiveness 2 / bone mineral density 4 / epididymal fat percentage QTL 3 / hyperlipidemia 2 / weight 3 weeks QTL 6 / experimental allergic encephalomyelitis susceptibility 32 / dorsal hippocampal volume 1 / susceptibility to lung cancer 34 / Candida albicans resistance gene 5 / skull length QTL 6, 5 week / cranial vault height 2, 5 week / humerus midshaft diameter 1, 5 week
DUK_vs_FZTDU	ENSMUSG00000091050	NA	15	98567324	98569583	2260	+	antisense	NA	bronchial hyperresponsiveness 2 / bone mineral density 4 / epididymal fat percentage QTL 3 / hyperlipidemia 2 / weight 3 weeks QTL 6 / experimental allergic encephalomyelitis susceptibility 32 / dorsal hippocampal volume 1 / susceptibility to lung cancer 34 / Candida albicans resistance gene 5 / skull length QTL 6, 5 week / cranial vault height 2, 5 week / humerus midshaft diameter 1, 5 week
DUK_vs_FZTDU	ENSMUSG00000100220	NA	15	98589990	98591090	1101	+	antisense	NA	bronchial hyperresponsiveness 2 / bone mineral density 4 / epididymal fat percentage QTL 3 / hyperlipidemia 2 / weight 3 weeks QTL 6 / experimental allergic encephalomyelitis susceptibility 32 / dorsal hippocampal volume 1 / susceptibility to lung cancer 34 / Candida albicans resistance gene 5 / skull length QTL 6, 5 week / cranial vault height 2, 5 week / humerus midshaft diameter 1, 5 week
DUK_vs_FZTDU	ENSMUSG00000038168	P3h2	16	25959288	26105784	146497	-	protein_coding	oxidation-reduction process; negative regulation of cell population proliferation; collagen metabolic process; peptidyl-proline hydroxylation	body weight at necropsy 1 / lymphocyte proliferation 1 / nicotine induced locomotor activity 10 / brain and behavior QTL 1 / imprinted postnatal growth 3 / ethanol induced hypothermia 3 / skull length QTL 4, 5 week / zygomatic length QTL 7, 10 week / sacral vertebrae length 2, 5 week / tibia length 9, 5 week / femur length 12, 5 week / antibody response to influenza 9, day 7, IgG2a+IgG2c / tuberc…
DUK_vs_FZTDU	ENSMUSG00000091972	Tmem207	16	26503656	26526769	23114	-	protein_coding	biological_process	body weight at necropsy 1 / lymphocyte proliferation 1 / nicotine induced locomotor activity 10 / brain and behavior QTL 1 / imprinted postnatal growth 3 / ethanol induced hypothermia 3 / skull length QTL 4, 5 week / zygomatic length QTL 7, 10 week / sacral vertebrae length 2, 5 week / tibia length 9, 5 week / femur length 12, 5 week / antibody response to influenza 9, day 7, IgG2a+IgG2c / tuberc…
DUK_vs_FZTDU	ENSMUSG00000022514	Il1rap	16	26581704	26730117	148414	+	protein_coding	signal transduction; immune system process; innate immune response; cytokine-mediated signaling pathway; inflammatory response; positive regulation of synapse assembly; regulation of postsynaptic density assembly; positive regulation of interleukin-6 production; synaptic membrane adhesion; positive regulation of NF-kappaB transcription factor activity; regulation of presynapse assembly; interleuk…	body weight at necropsy 1 / lymphocyte proliferation 1 / nicotine induced locomotor activity 10 / brain and behavior QTL 1 / imprinted postnatal growth 3 / ethanol induced hypothermia 3 / skull length QTL 4, 5 week / zygomatic length QTL 7, 10 week / sacral vertebrae length 2, 5 week / tibia length 9, 5 week / femur length 12, 5 week / antibody response to influenza 9, day 7, IgG2a+IgG2c / tuberc…
DUK_vs_FZTDU	ENSMUSG00000022510	Trp63	16	25683763	25892102	208340	+	protein_coding	regulation of transcription, DNA-templated; apoptotic process; developmental process; protein tetramerization; multicellular organism development; positive regulation of transcription by RNA polymerase II; positive regulation of transcription, DNA-templated; positive regulation of cell cycle G1/S phase transition; negative regulation of transcription by RNA polymerase II; negative regulation of t…	body weight at necropsy 1 / lymphocyte proliferation 1 / nicotine induced locomotor activity 10 / brain and behavior QTL 1 / imprinted postnatal growth 3 / ethanol induced hypothermia 3 / skull length QTL 4, 5 week / zygomatic length QTL 7, 10 week / sacral vertebrae length 2, 5 week / tibia length 9, 5 week / femur length 12, 5 week / antibody response to influenza 9, day 7, IgG2a+IgG2c / tuberc…
DUK_vs_FZTDU	ENSMUSG00000090257	NA	16	25956475	25960342	3868	+	antisense	NA	body weight at necropsy 1 / lymphocyte proliferation 1 / nicotine induced locomotor activity 10 / brain and behavior QTL 1 / imprinted postnatal growth 3 / ethanol induced hypothermia 3 / skull length QTL 4, 5 week / zygomatic length QTL 7, 10 week / sacral vertebrae length 2, 5 week / tibia length 9, 5 week / femur length 12, 5 week / antibody response to influenza 9, day 7, IgG2a+IgG2c / tuberc…
DUK_vs_FZTDU	ENSMUSG00000090203	NA	16	26031810	26041268	9459	-	sense_intronic	NA	body weight at necropsy 1 / lymphocyte proliferation 1 / nicotine induced locomotor activity 10 / brain and behavior QTL 1 / imprinted postnatal growth 3 / ethanol induced hypothermia 3 / skull length QTL 4, 5 week / zygomatic length QTL 7, 10 week / sacral vertebrae length 2, 5 week / tibia length 9, 5 week / femur length 12, 5 week / antibody response to influenza 9, day 7, IgG2a+IgG2c / tuberc…

## Sheet: Data S10
Data S10. Genes in regions of line-specific genetic differentiation associated to increased fertility (DUC).
contrast	ensembl_gene_id	mgi_symbol	seqnames	start	end	width	strand	gene_biotype	GOBP	QTLs
DUC_vs_FZTDU	ENSMUSG00000034009	Rxfp1	3	79641611	79737880	96270	-	protein_coding	signal transduction; G protein-coupled receptor signaling pathway; extracellular matrix organization; cell differentiation; adenylate cyclase-activating G protein-coupled receptor signaling pathway; adenylate cyclase-modulating G protein-coupled receptor signaling pathway; hormone-mediated signaling pathway; activation of adenylate cyclase activity; parturition; lung connective tissue development…	systemic lupus erythmatosus suppressor 3 / P. chabaudi malaria resistance QTL 4 / heart weight percentage QTL 1 / organ weight QTL 4 / spleen weight QTL 6 / liver weight QTL 18 / late growth QTL 3 / late growth adjusted QTL 4 / weight 10 weeks QTL 3 / autoimmune exocrinopathy 1 / Leishmania tropica response 3 / total cholesterol QTL 12 / body mass index QTL 5 / synaptonemal complex length 1 / sku…
DUC_vs_FZTDU	ENSMUSG00000110135	NA	7	39788086	39797686	9601	-	lincRNA	NA	systemic lupus erythmatosus susceptibility 3 / experimental allergic encephalomyelitis susceptibility 4 / radiation induced gastroschisis 1 / B.burgdorferi-associated arthritis 16 / epididymal fat pad weight QTL 5 / kidney weight QTL 5 / spleen weight QTL 7 / prion resistance 2 / liver weight QTL 19 / tail length QTL 5 / weight 6 weeks QTL 17 / weight 10 weeks QTL 18 / weight 3 weeks QTL 10 / DCC…
DUC_vs_FZTDU	ENSMUSG00000102085	NA	7	39789235	39910970	121736	-	lincRNA	NA	systemic lupus erythmatosus susceptibility 3 / experimental allergic encephalomyelitis susceptibility 4 / radiation induced gastroschisis 1 / B.burgdorferi-associated arthritis 16 / epididymal fat pad weight QTL 5 / kidney weight QTL 5 / spleen weight QTL 7 / prion resistance 2 / liver weight QTL 19 / tail length QTL 5 / weight 6 weeks QTL 17 / weight 10 weeks QTL 18 / weight 3 weeks QTL 10 / DCC…
DUC_vs_FZTDU	ENSMUSG00000100431	NA	7	39790967	39797742	6776	-	lincRNA	NA	systemic lupus erythmatosus susceptibility 3 / experimental allergic encephalomyelitis susceptibility 4 / radiation induced gastroschisis 1 / B.burgdorferi-associated arthritis 16 / epididymal fat pad weight QTL 5 / kidney weight QTL 5 / spleen weight QTL 7 / prion resistance 2 / liver weight QTL 19 / tail length QTL 5 / weight 6 weeks QTL 17 / weight 10 weeks QTL 18 / weight 3 weeks QTL 10 / DCC…
DUC_vs_FZTDU	ENSMUSG00000102227	NA	7	39791254	39794251	2998	+	TEC	NA	systemic lupus erythmatosus susceptibility 3 / experimental allergic encephalomyelitis susceptibility 4 / radiation induced gastroschisis 1 / B.burgdorferi-associated arthritis 16 / epididymal fat pad weight QTL 5 / kidney weight QTL 5 / spleen weight QTL 7 / prion resistance 2 / liver weight QTL 19 / tail length QTL 5 / weight 6 weeks QTL 17 / weight 10 weeks QTL 18 / weight 3 weeks QTL 10 / DCC…
DUC_vs_FZTDU	ENSMUSG00000109083	NA	7	39869131	39978319	109189	-	lincRNA	NA	systemic lupus erythmatosus susceptibility 3 / experimental allergic encephalomyelitis susceptibility 4 / radiation induced gastroschisis 1 / B.burgdorferi-associated arthritis 16 / epididymal fat pad weight QTL 5 / kidney weight QTL 5 / spleen weight QTL 7 / prion resistance 2 / liver weight QTL 19 / tail length QTL 5 / weight 6 weeks QTL 17 / weight 10 weeks QTL 18 / weight 3 weeks QTL 10 / DCC…
DUC_vs_FZTDU	ENSMUSG00000100650	NA	7	40373302	40469240	95939	-	lincRNA	NA	systemic lupus erythmatosus susceptibility 3 / experimental allergic encephalomyelitis susceptibility 4 / radiation induced gastroschisis 1 / B.burgdorferi-associated arthritis 16 / A/J and C57BL/6 blood pressure 3 / epididymal fat pad weight QTL 5 / kidney weight QTL 5 / spleen weight QTL 7 / liver weight QTL 19 / tail length QTL 5 / weight 6 weeks QTL 17 / weight 10 weeks QTL 18 / weight 3 week…
DUC_vs_FZTDU	ENSMUSG00000031641	Cbr4	8	61487734	61506694	18961	+	protein_coding	oxidation-reduction process; lipid metabolic process; fatty acid metabolic process; fatty acid biosynthetic process; protein homotetramerization; protein heterotetramerization; daunorubicin metabolic process; doxorubicin metabolic process	capsaicin sensitivity related QTL 4 / ovulation rate QTL 3 / early growth QTL 12 / weight 10 weeks QTL 14 / weight 6 weeks QTL 9 / experimental allergic encephalomyelitis susceptibility 31 / experimental allergic encephalomyelitis susceptibility 36 / bone mineral density 39 / anti COL7 IgG2b antibody 8 / cardiac collagen deposition QTL 1 / femur midshaft diameter 6, 10 week
DUC_vs_FZTDU	ENSMUSG00000058056	Palld	8	61511433	61902690	391258	-	protein_coding	cell migration; axon guidance; synapse organization; epithelial cell morphogenesis; cell adhesion; actin cytoskeleton organization; homophilic cell adhesion via plasma membrane adhesion molecules; ruffle organization; neuron projection development; keratinocyte development; positive regulation of podosome assembly	capsaicin sensitivity related QTL 4 / ovulation rate QTL 3 / early growth QTL 12 / weight 10 weeks QTL 14 / weight 6 weeks QTL 9 / experimental allergic encephalomyelitis susceptibility 31 / experimental allergic encephalomyelitis susceptibility 36 / bone mineral density 39 / anti COL7 IgG2b antibody 8 / cardiac collagen deposition QTL 1 / femur midshaft diameter 6, 10 week
DUC_vs_FZTDU	ENSMUSG00000092329	Galnt2l	8	119910841	124345722	4434882	+	protein_coding	protein O-linked glycosylation via threonine; protein glycosylation; protein O-linked glycosylation; protein O-linked glycosylation via serine; immunoglobulin biosynthetic process; O-glycan processing	dental caries susceptibility 1 / ovulation rate QTL 1 / obesity 2 / weight 3 weeks QTL 5 / modifier of retinal degeneration QTL 3 / susceptibility to lung cancer 38 / susceptibility to lung cancer 38a / mandible shape 65 / skull length QTL 2, 5 week / sacral vertebrae length 2, 16 week / pelvic girdle length QTL 14, 16 week
DUC_vs_FZTDU	ENSMUSG00000061410	Zcchc14	8	121598703	121652901	54199	-	protein_coding	biological_process	dental caries susceptibility 1 / ovulation rate QTL 1 / obesity 2 / weight 3 weeks QTL 5 / modifier of retinal degeneration QTL 3 / skull length QTL 2, 5 week / sacral vertebrae length 2, 16 week / pelvic girdle length QTL 14, 16 week
DUC_vs_FZTDU	ENSMUSG00000098221	NA	8	121654054	121654517	464	+	lincRNA	NA	dental caries susceptibility 1 / ovulation rate QTL 1 / obesity 2 / weight 3 weeks QTL 5 / modifier of retinal degeneration QTL 3 / skull length QTL 2, 5 week / sacral vertebrae length 2, 16 week / pelvic girdle length QTL 14, 16 week
DUC_vs_FZTDU	ENSMUSG00000064642	NA	8	121666628	121666706	79	-	snoRNA	NA	dental caries susceptibility 1 / ovulation rate QTL 1 / obesity 2 / weight 3 weeks QTL 5 / modifier of retinal degeneration QTL 3 / skull length QTL 2, 5 week / sacral vertebrae length 2, 16 week / pelvic girdle length QTL 14, 16 week
DUC_vs_FZTDU	ENSMUSG00000110673	NA	8	121666814	121674088	7275	-	lincRNA	NA	dental caries susceptibility 1 / ovulation rate QTL 1 / obesity 2 / weight 3 weeks QTL 5 / modifier of retinal degeneration QTL 3 / skull length QTL 2, 5 week / sacral vertebrae length 2, 16 week / pelvic girdle length QTL 14, 16 week
DUC_vs_FZTDU	ENSMUSG00000053110	Yap1	9	7931999	8004596	72598	-	protein_coding	regulation of gene expression; positive regulation of transcription by RNA polymerase II; positive regulation of gene expression; positive regulation of transcription, DNA-templated; negative regulation of gene expression; vasculogenesis; cell morphogenesis; cellular response to DNA damage stimulus; protein-containing complex assembly; positive regulation of cell population proliferation; regulat…	antibody response to influenza 7, day 45, IgG3
DUC_vs_FZTDU	ENSMUSG00000053070	Cfap300	9	8021672	8042823	21152	-	protein_coding	biological_process	antibody response to influenza 7, day 45, IgG3
DUC_vs_FZTDU	ENSMUSG00000040729	Cep126	9	8076461	8134294	57834	-	protein_coding	mitotic spindle organization; non-motile cilium assembly; cytoplasmic microtubule organization; cilium assembly	antibody response to influenza 7, day 45, IgG3
DUC_vs_FZTDU	ENSMUSG00000031997	Trpc6	9	8544142	8680741	136600	+	protein_coding	transmembrane transport; ion transport; calcium ion transmembrane transport; calcium ion transport; positive regulation of cytosolic calcium ion concentration; positive regulation of peptidyl-threonine phosphorylation; cellular response to hydrogen peroxide; regulation of cytosolic calcium ion concentration; positive regulation of calcium ion transport; manganese ion transport; single fertilizati…	antibody response to influenza 7, day 45, IgG3
DUC_vs_FZTDU	ENSMUSG00000031870	Pgr	9	8899833	8968611	68779	+	protein_coding	regulation of transcription, DNA-templated; positive regulation of transcription by RNA polymerase II; positive regulation of transcription, DNA-templated; regulation of transcription by RNA polymerase II; negative regulation of apoptotic process; positive regulation of cell population proliferation; lung alveolus development; steroid hormone mediated signaling pathway; positive regulation of smo…	antibody response to influenza 7, day 45, IgG3
DUC_vs_FZTDU	ENSMUSG00000050730	Arhgap42	9	8994329	9239101	244773	-	protein_coding	signal transduction; activation of GTPase activity; negative regulation of systemic arterial blood pressure; negative regulation of Rho protein signal transduction; negative regulation of vascular associated smooth muscle contraction	systemic lupus erythmatosus suppressor 4 / mammary ductal QTL 19 / antibody response to influenza 7, day 45, IgG3
DUC_vs_FZTDU	ENSMUSG00000018620	Mmp20	9	7628231	7674979	46749	+	protein_coding	proteolysis; amelogenesis; extracellular matrix organization; protein catabolic process; extracellular matrix disassembly; collagen catabolic process	NA
DUC_vs_FZTDU	ENSMUSG00000018623	Mmp7	9	7692090	7699585	7496	+	protein_coding	proteolysis; aging; response to nutrient levels; estrous cycle; maternal process involved in female pregnancy; cellular response to mechanical stimulus; membrane protein ectodomain proteolysis; positive regulation of cell migration; membrane protein intracellular domain proteolysis	NA
DUC_vs_FZTDU	ENSMUSG00000086381	NA	9	7669429	7695631	26203	-	antisense	NA	NA
DUC_vs_FZTDU	ENSMUSG00000110936	NA	9	7688975	7689836	862	-	processed_pseudogene	NA	NA
DUC_vs_FZTDU	ENSMUSG00000110887	NA	9	7723147	7723694	548	+	processed_pseudogene	NA	NA
DUC_vs_FZTDU	ENSMUSG00000092185	NA	9	7965838	7977004	11167	+	processed_transcript	NA	antibody response to influenza 7, day 45, IgG3
DUC_vs_FZTDU	ENSMUSG00000110161	NA	9	8004830	8009269	4440	+	bidirectional_promoter_lncRNA	NA	antibody response to influenza 7, day 45, IgG3
DUC_vs_FZTDU	ENSMUSG00000111353	NA	9	8142541	8185129	42589	+	unprocessed_pseudogene	NA	antibody response to influenza 7, day 45, IgG3
DUC_vs_FZTDU	ENSMUSG00000111845	NA	9	8153761	8154186	426	-	processed_pseudogene	NA	antibody response to influenza 7, day 45, IgG3
DUC_vs_FZTDU	ENSMUSG00000031998	NA	9	8221889	8241987	20099	+	transcribed_processed_pseudogene	NA	antibody response to influenza 7, day 45, IgG3
DUC_vs_FZTDU	ENSMUSG00000084747	NA	9	8246786	8246881	96	+	miRNA	NA	antibody response to influenza 7, day 45, IgG3
DUC_vs_FZTDU	ENSMUSG00000110828	NA	9	8476273	8476487	215	+	processed_pseudogene	NA	antibody response to influenza 7, day 45, IgG3
DUC_vs_FZTDU	ENSMUSG00000078117	NA	9	8971791	8975773	3983	+	protein_coding	NA	antibody response to influenza 7, day 45, IgG3
DUC_vs_FZTDU	ENSMUSG00000091519	Skor2	18	76856405	76900342	43938	+	protein_coding	negative regulation of transforming growth factor beta receptor signaling pathway; negative regulation of transcription by RNA polymerase II; negative regulation of BMP signaling pathway; cerebellum morphogenesis; cerebellar Purkinje cell differentiation; regulation of cerebellar granule cell precursor proliferation; positive regulation of smoothened signaling pathway; cell development; regulatio…	seizure susceptibility 4 / pulmonary adenoma susceptibility 7 / experimental allergic encephalomyelitis susceptibility 18 / organ weight QTL 9 / obesity 4 / weight 3 weeks QTL 16 / insulin dependent diabetes susceptibility 21.1 / seizure-induced cell death 4 / host response to SARS QTL 12, hemorrhage / CD62L+ CD8 TM cells 1
DUC_vs_FZTDU	ENSMUSG00000025423	Pias2	18	77065208	77155708	90501	+	protein_coding	positive regulation of transcription, DNA-templated; regulation of transcription by RNA polymerase II; regulation of transcription, DNA-templated; positive regulation of dendrite morphogenesis; androgen receptor signaling pathway; regulation of androgen receptor signaling pathway; protein sumoylation; negative regulation of androgen receptor signaling pathway; negative regulation of DNA-binding t…	seizure susceptibility 4 / pulmonary adenoma susceptibility 7 / experimental allergic encephalomyelitis susceptibility 18 / organ weight QTL 9 / obesity 4 / weight 3 weeks QTL 16 / insulin dependent diabetes susceptibility 21.1 / seizure-induced cell death 4 / host response to SARS QTL 12, hemorrhage / CD62L+ CD8 TM cells 1
DUC_vs_FZTDU	ENSMUSG00000025425	St8sia5	18	77185853	77255450	69598	+	protein_coding	protein glycosylation; sialylation; N-glycan processing; oligosaccharide metabolic process; glycosphingolipid biosynthetic process	seizure susceptibility 4 / pulmonary adenoma susceptibility 7 / experimental allergic encephalomyelitis susceptibility 18 / organ weight QTL 9 / obesity 4 / weight 3 weeks QTL 16 / insulin dependent diabetes susceptibility 21.1 / seizure-induced cell death 4 / host response to SARS QTL 12, hemorrhage / CD62L+ CD8 TM cells 1
DUC_vs_FZTDU	ENSMUSG00000073532	NA	18	77185006	77186257	1252	-	protein_coding	NA	seizure susceptibility 4 / pulmonary adenoma susceptibility 7 / experimental allergic encephalomyelitis susceptibility 18 / organ weight QTL 9 / obesity 4 / weight 3 weeks QTL 16 / insulin dependent diabetes susceptibility 21.1 / seizure-induced cell death 4 / host response to SARS QTL 12, hemorrhage / CD62L+ CD8 TM cells 1

[truncated: 5 more sheets: Data S11, Data S12, Data S13, Data S14, Data S15]
